# Supplementary material for: The effects of exercise on neuromuscular function in people with chronic neck pain: A systematic review and meta-analysis
Source: PLoS One. 2024 Dec 19;19(12):e0315817. doi: 10.1371/journal.pone.0315817 (PMC11658605; doi:10.1371/journal.pone.0315817)
Supplement: S6 File — (XLSX) [file pone.0315817.s006.xlsx]

## Sheet: Full list of articles screened
Author	Year	Title	Journal
H. Cramer; R. Lauche; H. Haller; J. Langhorst; G. Dobos; B. Berger	2013	'I'm More in Balance': A Qualitative Study of Yoga for Patients with Chronic Neck Pain	Journal of Alternative & Complementary Medicine
R. Evans; G. Bronfort; M. Maiers; C. Schulz; J. Hartvigsen	2014	“I know it’s changed”	European Spine Journal
R. Fernandez Garcia; L. d. C. Sanchez Sanchez; M. D. M. Lopez Rodriguez; G. Sanchez Granados	2015	[Effects of an exercise and relaxation aquatic program in patients with spondyloarthritis: A randomized trial]	Efectos de un programa de ejercicio fisico y relajacion en el medio acuatico en pacientes con espondiloartritis: ensayo clinico aleatorizado.
U. Pfeil; U. Hain; W. Siebert	1997	[Is a preoperative evaluation program in treatment of patients with chronic lumbar syndrome useful?]	Ist ein praoperatives Evaluationsprogramm (PEP) bei der Behandlung von Patienten mit einem chronischen Lumbalsyndrom sinnvoll?
X. Y. Yiu; A. Maguire; M. Johnson; C. Wahlin; V. Johnston	2020	A 10-week exercise intervention can improve work posture but not neck/shoulder symptoms in dental health students: A pilot cohort study	Work (Reading, Mass.)
M. Engquist; H. Löfgren; B. Öberg; A. Holtz; A. Peolsson; A. Söderlund; L. Vavruch; B. Lind	2017	A 5- to 8-year randomized study on the treatment of cervical radiculopathy: Anterior cervical decompression and fusion plus physiotherapy versus physiotherapy alone	Journal of Neurosurgery: Spine
H. Okano; A. Fujimura; T. Kondo; I. Laakso; H. Ishiwatari; K. Watanuki	2021	A 50 Hz magnetic field affects hemodynamics, ECG and vascular endothelial function in healthy adults	PLoS ONE
E. R. Koç; B. Acar; Z. Aytürk; D. B. Cemil; D. Kösehan; A. İlhan	2014	A case of spontaneous spinal epidural hematoma mimicking stroke	Turk Noroloji Dergisi
H. Watanabe; I. Kikkawa; S. Nakama; Y. Hoshino	2007	A child with C3 anterior dislocation-fracture accompanying Horner's syndrome	European Journal of Orthopaedic Surgery and Traumatology
V. Johnston; X. Chen; A. Welch; G. Sjøgaard; T. A. Comans; M. McStea; L. Straker; M. Melloh; M. Pereira; S. O’Leary	2021	A cluster-randomized trial of workplace ergonomics and neck-specific exercise versus ergonomics and health promotion for office workers to manage neck pain – a secondary outcome analysis	BMC Musculoskeletal Disorders
T. Haines; A. R. Gross; S. Burnie; C. H. Goldsmith; L. Perry; N. Graham	2009	A Cochrane review of patient education for neck pain	Spine Journal
E. S. Bracher; C. I. Almeida; R. R. Almeida; A. C. Duprat; C. B. Bracher	2000	A combined approach for the treatment of cervical vertigo	Journal of manipulative and physiological therapeutics
M. Avellanet; A. Boada-Pladellorens; E. Pages; A. Dorca; B. Sabria; M. Pfeifer; E. Gea	2021	A Comparative Study of a Novel Postural Garment Versus Exercise for Women with Nonspecific Cervical Pain	Spine
V. Buttagat; K. Muenpan; W. Wiriyasakunphan; S. Pomsuwan; S. Kluayhomthong; P. Areeudomwong	2021	A comparative study of Thai massage and muscle energy technique for chronic neck pain: A single-blinded randomized clinical trial	Journal of Bodywork and Movement Therapies
A. S. Raju; P. Apparao; G. Swamy; P. Chaturvadi; R. G. Mounika	2019	A Comparative Study on Deep Cervical Flexors Training and Neck Stabilization Exercises in Subjects with Chronic Neck Pain	Indian Journal of Physiotherapy & Occupational Therapy
A. Akbari; S. Naroii; M. Eshgi; A. Farahani	2012	A comparison between muscle energy technique with low-level laser in reducing neck and shoulder pain and disability in subjects with trapezius and levator scapula myofascial trigger points	Journal of Zanjan University of Medical Sciences and Health Services
Z. Shirzadi; Z. Rojhani-Shirazi; L. Hemmati	2018	A Comparison Between the Effects of Scapulothoracic Mobilization Plus Physical Therapy With Physical Therapy Alone in Patients With Mechanical Neck Pain: A Randomized Clinical Trial	Journal of Chiropractic Medicine
C. McFarland; S. Wang-Price; C. R. Gordon; G. O. Danielson; J. S. Crutchfield; A. Medley; T. Roddey	2020	A comparison of clinical outcomes between early cervical spine stabilizer training and usual care in individuals following anterior cervical discectomy and fusion	Rehabil Res Pract
N. Yılmaz; A. Erdal; O. Demir	2020	A comparison of dry needling and kinesiotaping therapies in myofascial pain syndrome: A randomized clinical study	Turkish Journal of Physical Medicine and Rehabilitation
M. M. H. Sedeek Abousenna; A. S. Mohamed Shalaby; A. Chahal; A. Shaphe	2021	A comparison of low dose ultrasound and far-infrared therapies in patients with mechanical neck pain	Journal of the Pakistan Medical Association
A. Jordan; J. Mehlsen; K. Ostgergaard	1997	A comparison of physical characteristics between patients seeking treatment for neck pain and age matched healthy people	Journal of Manipulative and Physiological Therapeutics
G. P. Y. Szeto; L. M. Straker; P. B. O'Sullivan	2005	A comparison of symptomatic and asymptomatic office workers performing monotonous keyboard work--2: neck and shoulder kinematics	Manual therapy
C. Copurgensli; G. Gur; V. B. Tunay	2017	A comparison of the effects of Mulligan's mobilization and Kinesio taping on pain, range of motion, muscle strength, and neck disability in patients with Cervical Spondylosis: A randomized controlled study	Journal of Back and Musculoskeletal Rehabilitation
P. Kent; C. Cancelliere; E. Boyle; J. D. Cassidy; A. Kongsted	2020	A conceptual framework for prognostic research	Bmc Medical Research Methodology
P. Noormohammadpour; F. Tayyebi; M. A. Mansournia; E. Sharafi; R. Kordi	2017	A concise rehabilitation protocol for sub-acute and chronic non-specific neck pain	Journal of Bodywork and Movement Therapies
J. Dommerholt; T. Hooks; M. Finnegan; R. Grieve	2016	A critical overview of the current myofascial pain literature - March 2016	Journal of Bodywork and Movement Therapies
U. B. Subnis; A. Starkweather; V. Menzies	2016	A current review of distraction-based interventions for chronic pain management	European Journal of Integrative Medicine
S. J. Page; S. E. Kasner; M. Bockbrader; M. Goldstein; S. P. Finklestein; M. Ning; W. H. El-Feky; C. A. Wilson; H. Roberts	2020	A double-blind, randomized, controlled study of two dose strengths of dalfampridine extended release on walking deficits in ischemic stroke	Restorative Neurology and Neuroscience
M. F. Goethel; M. Goncalves; C. Brietzke; A. C. Cardozo; J. P. Vilas-Boas; U. F. Ervilha	2020	A global view on how local muscular fatigue affects human performance	Proceedings of the National Academy of Sciences of the United States of America
Y. Kurihara; K. Kawakita; T. Douzono; Y. Nagasaka	2008	A large-scale, long-term, prospective post-marketing surveillance of pitavastatin (LIVALO®Tablet) -LIVALO effectiveness and safety (LIVES) study	Japanese Pharmacology and Therapeutics
M. E. Geisser; M. Ranavaya; A. J. Haig; R. S. Roth; R. Zucker; C. Ambroz; M. Caruso	2005	A meta-analytic review of surface electromyography among persons with low back pain and normal, healthy controls	Journal of Pain
J. N. M. Meeus; M. Meeus; B. Cagnie; N. A. Roussel; M. Dolphens; J. Van Oosterwijck; L. Danneels	2014	A Modern Neuroscience Approach to Chronic Spinal Pain: Combining Pain Neuroscience Education With Cognition-Targeted Motor Control Training	Physical Therapy
I. Cantarero-Villanueva; C. Fernández-Lao; L. Díaz-Rodriguez; C. Fernández-de-las-Peñas; R. Del Moral-Avila; M. Arroyo-Morales	2011	A multimodal exercise program and multimedia support reduce cancer-related fatigue in breast cancer survivors: A randomised controlled clinical trial	European Journal of Integrative Medicine
S. Y. Ma; H. D. Je; H. D. Kim	2011	A Multimodal Treatment Approach using Spinal Decompression via SpineMED, Flexion-Distraction Mobilization of the Cervical Spine, and Cervical Stabilization Exercises for the Treatment of Cervical Radiculopathy	Journal of Physical Therapy Science
L. J. Resnik; M. L. Borgia; M. A. Clark	2020	A National Survey of Prosthesis Use in Veterans with Major Upper Limb Amputation: Comparisons by Gender	PM and R
L. Texeira Da Silva; A. Khan; A. Campos De Barros; F. Krywinski; F. Cabral De Araujo Fagundes; F. De Souza E Silva	2020	A novel classification and algorithmic-based management of craniovertebral junction osteoarthrosis	Journal of Craniovertebral Junction and Spine
U. Röijezon; M. Björklund; M. Bergenheim; M. Djupsjöbacka; U. Röijezon; M. Björklund; M. Bergenheim; M. Djupsjöbacka	2008	A novel method for neck coordination exercise--a pilot study on persons with chronic non-specific neck pain	Journal of NeuroEngineering & Rehabilitation (JNER)
N. B. Leighl; M. S. Tsao; G. Liu; D. Tu; C. Ho; F. A. Shepherd; N. Murray; J. R. Goffin; G. Nicholas; S. Sakashita; Z. Chen; L. Kim; J. Powers; L. Seymour; G. Goss; P. A. Bradbury	2017	A phase I study of foretinib plus erlotinib in patients with previously treated advanced non-small cell lung cancer: Canadian cancer trials group IND.196	Oncotarget
K. R. Wagner; J. L. Fleckenstein; A. A. Amato; R. J. Barohn; K. Bushby; D. M. Escolar; K. M. Flanigan; A. Pestronk; R. Tawil; G. I. Wolfe; M. Eagle; J. M. Florence; W. M. King; S. Pandya; V. Straub; P. Juneau; K. Meyers; C. Csimma; T. Araujo; R. Allen; S. A. Parsons; J. M. Wozney; E. R. LaVallie; J. R. Mendell	2008	A phase I/II trial of MYO-029 in adult subjects with muscular dystrophy	Annals of Neurology
R. M. Pascuzzi; J. Shefner; A. S. Chappell; J. S. Bjerke; R. Tamura; V. Chaudhry; L. Clawson; L. Haas; J. D. Rothstein	2010	A phase II trial of talampanel in subjects with amyotrophic lateral sclerosis	Amyotrophic Lateral Sclerosis
S. A. Duquette; D. J. Starmer; J. B. Plener; D. A. Giuliano	2021	A pilot study to determine the consistency of peak forces during cervical spine manipulation utilizing mannequins	Journal of Chiropractic Education
D. Griswold; K. Learman; B. O’Halloran; J. Cleland	2015	A preliminary study comparing the use of cervical/upper thoracic mobilization and manipulation for individuals with mechanical neck pain	Journal of Manual and Manipulative Therapy
M. A. Mohseni-Bandpei; J. Critchley; T. Staunton; B. Richardson	2006	A prospective randomised controlled trial of spinal manipulation and ultrasound in the treatment of chronic low back pain	Physiotherapy
S. M. McLean; J. A. Klaber Moffett; D. M. Sharp; E. Gardiner	2013	A randomised controlled trial comparing graded exercise treatment and usual physiotherapy for patients with non-specific neck pain (the GET UP neck pain trial)	Manual Therapy
J. Martel; C. Dugas; J.-D. Dubois; M. Descarreaux	2011	A randomised controlled trial of preventive spinal manipulation with and without a home exercise program for patients with chronic neck pain	BMC Musculoskeletal Disorders
L. L. Jin; B. T. Ma; X. L. Liu; W. R. Teng	2017	A randomized clinical trial assessment of nonsteroidal anti-inflammatory drugs and Chinese bone setting manipulation therapy in knee osteoarthritis	International Journal of Clinical and Experimental Medicine
G. Kjellman; B. Oberg	2002	A randomized clinical trial comparing general exercise, McKenzie treatment and a control group in patients with neck pain	Journal of Rehabilitation Medicine
G. Bronfort; R. Evans; B. Nelson; P. D. Aker; C. H. Goldsmith; H. Vernon	2001	A randomized clinical trial of exercise and spinal manipulation for patients with chronic neck pain	Spine
T. T. W. Chiu; C. W. Y. Hui-Chan; G. Cheing	2005	A randomized clinical trial of TENS and exercise for patients with chronic neck pain	Clinical Rehabilitation
L. L. Andersen; M. B. Jorgensen; A. K. Blangsted; M. T. Pedersen; E. A. Hansen; G. Sjogaard	2008	A randomized controlled intervention trial to relieve and prevent neck/shoulder pain	Medicine and Science in Sports and Exercise
T. T. W. Chiu; T. H. Lam; A. J. Hedley	2005	A Randomized controlled trial on the efficacy of exercise for patients with chronic neck pain	Spine
S. V. Gauns; P. V. Gurudut	2018	A randomized controlled trial to study the effect of gross myofascial release on mechanical neck pain referred to upper limb	International Journal of Health Sciences
D. Durmus; G. Alayli; T. Tufekci; O. Kuru	2014	A randomized placebo-controlled clinical trial of phonophoresis for the treatment of chronic neck pain	Rheumatology International
J. Vikne; A. Oedegaard; E. Laerum; C. Ihlebaek; G. Kirkesola	2007	A randomized study of new sling exercise treatment vs traditional physiotherapy for patients with chronic whiplash-associated disorders with unsettled compensation claims	Journal of Rehabilitation Medicine
A. H. Wheeler; P. Goolkasian; S. S. Gretz	1998	A randomized, double-blind, prospective pilot study of botulinum toxin injection for refractory, unilateral, cervicothoracic, paraspinal, myofascial pain syndrome	Spine
A. J. van der Beek; J. T. Dennerlein; M. A. Huysmans; S. E. Mathiassen; A. Burdorf; W. van Mechelen; J. H. van Dieen; M. H. W. Frings-Dresen; A. Holtermann; P. Janwantanakul; H. F. van der Molen; D. Rempel; L. Straker; K. Walker-Bone; P. Coenen	2017	A research framework for the development and implementation of interventions preventing work-related musculoskeletal disorders	Scandinavian Journal of Work Environment & Health
R. W. Teasell; J. A. McClure; D. Walton; J. Pretty; K. Salter; M. Meyer; K. Sequeira; B. Death	2010	A research synthesis of therapeutic interventions for whiplash-associated disorder (WAD): Part 2-interventions for acute WAD	Pain Research & Management
R. W. Teasell; J. A. McClure; D. Walton; J. Pretty; K. Salter; M. Meyer; K. Sequeira; B. Death	2010	A research synthesis of therapeutic interventions for whiplash-associated disorder (WAD): Part 3-interventions for subacute WAD	Pain Research & Management
R. W. Teasell; J. A. McClure; D. Walton; J. Pretty; K. Salter; M. Meyer; K. Sequeira; B. Death	2010	A research synthesis of therapeutic interventions for whiplash-associated disorder (WAD): Part 4-noninvasive interventions for chronic WAD	Pain Research & Management
R. W. Teasell; J. A. McClure; D. Walton; J. Pretty; K. Salter; M. Meyer; K. Sequeira; B. Death	2010	A research synthesis of therapeutic interventions for whiplash-associated disorder (WAD): Part 5-surgical and injection-based interventions for chronic WAD	Pain Research & Management
R. W. Teasell; J. A. McClure; D. Walton; J. Pretty; K. Salter; M. Meyer; K. Sequeira; B. Death	2010	A research synthesis of therapeutic interventions for whiplash-associated disorder: Part 1-overview and summary	Pain Research & Management
A. P. Ryan	2008	A review of the efficacy of exercise therapy for non-specific, work-related upper limb disorder	Physiotherapy Singapore
L. Y. Zou; Z. J. Pan; A. Yeung; S. Talwar; C. Y. Wang; Y. Liu; Y. K. Shu; X. A. Chen; G. A. Thomas	2018	A Review Study on the Beneficial Effects of Baduanjin	Journal of Alternative and Complementary Medicine
R. L. Taylor; L. O'Brien; T. Brown	2014	A scoping review of the use of elastic therapeutic tape for neck or upper extremity conditions	Journal of Hand Therapy
N. Hutting; J. B. Staal; Y. F. Heerkens; J. A. Engels; M. W. G. Nijhuis-van der Sanden	2013	A self-management program for employees with complaints of the arm, neck, or shoulder (CANS): study protocol for a randomized controlled trial	Trials
Y. Kim; Y. Hong; H. S. Park	2019	A soft massage tool is advantageous for compressing deep soft tissue with low muscle tension: Therapeutic evidence for self-myofascial release	Complementary Therapies in Medicine
M. K. McDonnell; S. A. Sahrmann; L. Van Dillen	2005	A specific exercise program and modification of postural alignment for treatment of cervicogenic headache: a case report	Journal of Orthopaedic and Sports Physical Therapy
J. S. Lewis	2012	A specific exercise program for patients with subacromial impingement syndrome can improve function and reduce the need for surgery	Journal of Physiotherapy
D. A. Fishbain; B. Cole; R. B. Cutler; J. Lewis; H. L. Rosomoff; R. S. Rosomoff	2003	A structured evidence-based review on the meaning of nonorganic physical signs: Waddell signs	Pain Medicine
S. Senthilkumar; Ajithkumar; S. Sangeetha	2019	A study on effectiveness of post isometric relaxation technique in trapezitis among workers	Research Journal of Pharmacy and Technology
S. M. Okhravi; M. K. Zavveyeh; K. K. Kalantari; A. A. Baghban; M. T. Karimi	2015	A Study on the Effects of General Fatigue on Head and Neck Proprioception in Healthy Young Adults	Ortopedia Traumatologia Rehabilitacja
S. D. Shristhudhi; A. D. Gopalswami; P. A. L. Aseer	2019	A study to analyze the effectiveness of exercise program in improving the proprioceptive acuity among patients with chronic neck pain	Biomedicine (India)
A. Singh; L. Tetreault; A. Casey; R. Laing; P. Statham; M. G. Fehlings	2015	A summary of assessment tools for patients suffering from cervical spondylotic myelopathy: a systematic review on validity, reliability and responsiveness	European Spine Journal
J. Voigt; L. Carpenter; A. Leuchter	2019	A systematic literature review of the clinical efficacy of repetitive transcranial magnetic stimulation (rTMS) in non-treatment resistant patients with major depressive disorder 11 Medical and Health Sciences 1103 Clinical Sciences	BMC Psychiatry
H. T. Vernon; B. K. Humphreys; C. A. Hagino	2005	A Systematic Review of Conservative Treatments for Acute Neck Pain Not Due To Whiplash	Journal of Manipulative and Physiological Therapeutics
H. A. Clare; R. Adams; C. G. Maher	2004	A systematic review of efficacy of McKenzie therapy for spinal pain	Australian Journal of Physiotherapy
H. H. Hamberg-van Reenen; G. A. M. Ariëns; B. M. Blatter; W. van Mechelen; P. M. Bongers	2007	A systematic review of the relation between physical capacity and future low back and neck/shoulder pain	Pain
E. Sundstrup; K. G. V. Seeberg; E. Bengtsen; L. L. Andersen	2020	A Systematic Review of Workplace Interventions to Rehabilitate Musculoskeletal Disorders Among Employees with Physical Demanding Work	Journal of Occupational Rehabilitation
C. Rasotto; M. Bergamin; J. C. Sieverdes; S. Gobbo; C. L. Alberton; D. Neunhaeuserer; S. Maso; M. Zaccaria; A. Ermolao	2015	A Tailored Workplace Exercise Program for Women at Risk for Neck and Upper Limb Musculoskeletal Disorders: A Randomized Controlled Trial	Journal of Occupational and Environmental Medicine
B. Rodriguez-Romero; O. Bello; J. Vivas Costa; L. Carballo-Costa	2019	A Therapeutic Exercise Program Improves Pain and Physical Dimension of Health-Related Quality of Life in Young Adults A Randomized Controlled Trial	American Journal of Physical Medicine & Rehabilitation
I. K. L. Solem; C. Varsi; H. Eide; O. B. Kristjansdottir; E. Børøsund; K. M. G. Schreurs; L. B. Waxenberg; K. E. Weiss; E. J. Morrison; M. Haaland-ØVerby; K. Bevan; H. A. Zangi; A. Stubhaug; L. S. Nes	2020	A user-centered approach to an evidence-based electronic health pain management intervention for people with chronic pain: Design and development of EPIO	Journal of Medical Internet Research
C. Thongprasert; R. Kanlayanaphotporn	2019	Abnormal performance of cervical stabilizer muscles in individuals with low back pain	Journal of Manual & Manipulative Therapy
J. Ylinen; E.-P. Takala; M. Nykanen; A. Hakkinen; E. Malkia; T. Pohjolainen; S.-L. Karppi; H. Kautiainen; O. Airaksinen	2003	Active neck muscle training in the treatment of chronic neck pain in women: a randomized controlled trial	JAMA
J. Ylinen; E. P. Takala; M. Nykänen; A. Häkkinen; E. Mälkiä; T. Pohjolainen; S. L. Karppi; H. Kautiainen; O. Airaksinen	2003	Active Neck Muscle Training in the Treatment of Chronic Neck Pain in Women: A Randomized Controlled Trial	Journal of the American Medical Association
S. Levoska; S. Keinanen-Kiukaanniemi	1993	Active or passive physiotherapy for occupational cervicobrachial disorders? A comparison of two treatment methods with a 1-year follow-up	Archives of Physical Medicine and Rehabilitation
A. Savolainen; J. Ahlberg; H. Nummila; M. Nissinen	2004	Active or passive treatment for neck-shoulder pain in occupational health care? A randomized controlled trial	Occupational Medicine
B. Aasa; J. Sandlund; T. Rudolfsson; U. Aasa	2020	Acuity of goal-directed arm movements and movement control; evaluation of differences between patients with persistent neck/shoulder pain and healthy controls	European Journal of Physiotherapy
Y. W. Seo; S. H. Ko; T. C. Jang; G. M. Kim	2019	Acute dystonic reaction induced by a single dose of clebopride: A case report	Medicine
T. Firat; M. Sagam; N. V. Yagli; Y. Tunc; E. C. Kutukcu; K. Delioglu; D. I. Ince; H. Ankan; B. M. Yenigun	2019	Acute effects of manual therapy on respiratory parameters in thoracic outlet syndrome	Turk Gogus Kalp Damar Cerrahisi Dergisi-Turkish Journal of Thoracic and Cardiovascular Surgery
G. Fryer; M. Bird; B. Robbins; J. C. Johnson	2017	Acute electromyographic responses of deep thoracic paraspinal muscles to spinal manual therapy interventions. An experimental, randomized cross-over study	Journal of Bodywork and Movement Therapies
L. Y. Hung; E. Maracle; J. Z. Srbely; S. H. M. Brown	2014	Acute experimentally induced neck pain does not affect fatigability of the peripheral biceps brachii muscle	Motor Control
I. J. Chen; S. C. Hu; K. L. Hung; C. W. Lo	2018	Acute flaccid myelitis associated with enterovirus D68 infection: A case report	Medicine (United States)
O. Ünver; D. Türkdoğan; S. Güler; O. Kipoğlu; M. Güngör; C. Paketçi; K. B. Çarman; G. Öztürk; H. M. Genç; M. Özkan; N. O. Dündar; U. Işık; E. Karatoprak; B. Kılıç; M. Özkale; E. Bayram; C. Yarar; H. G. Sözen; G. Sağer; A. S. Güneş; P. Kahraman Koytak; E. Karadağ Saygı; G. Ekinci; S. Saltık; M. Çalışkan; B. Kara; U. Yiş; N. Aydınlı	2021	Acute flaccid myelitis outbreak through 2016–2018: A multicenter experience from Turkey	European Journal of Paediatric Neurology
F. Abadiyan; M. Hadadnezhad; Z. Khosrokiani; A. Letafatkar; H. Akhshik	2021	Adding a smartphone app to global postural re-education to improve neck pain, posture, quality of life, and endurance in people with nonspecific neck pain: a randomized controlled trial	Trials
A. S. A. Youssef; N. Xia; S. T. E. Emara; I. M. Moustafa; X. Huang	2019	Addition of a new three-dimensional adjustable cervical thoracic orthosis to a multi-modal program in the treatment of nonspecific neck pain	Trials
A. V. Dibai-Filho; A. K. de Oliveira; C. E. Girasol; F. R. C. Dias; R. R. D. Guirro	2017	Additional Effect of Static Ultrasound and Diadynamic Currents on Myofascial Trigger Points in a Manual Therapy Program for Patients With Chronic Neck Pain A Randomized Clinical Trial	American Journal of Physical Medicine & Rehabilitation
H. E. Kilinç; G. Harput; G. Baltaci	2015	Additional effects of kinesiotaping to mobilization techniques in chronic mechanical neck pain	Fizyoterapi Rehabilitasyon
K. Karppinen; S. Eklund; E. Suoninen; M. Eskelin; P. Kirveskari	1999	Adjustment of dental occlusion in treatment of chronic cervicobrachial pain and headache	Journal of Oral Rehabilitation
J. Mizutani; A. Inada; K. Kato; A. Kondo; S. Kainuma; K. Fujita; K. Yagi; Y. Shimamura; M. Fukuoka; Y. Shibamoto; I. Wada; T. Otsuka	2018	Advantages of an on-the-screwhead crosslink connector for atlantoaxial fixation using the Goel/Harms technique	Journal of Clinical Neuroscience
K. Paanalahti; L. W. Holm; M. Nordin; M. Asker; J. Lyander; E. Skillgate	2014	Adverse events after manual therapy among patients seeking care for neck and/or back pain: A randomized controlled trial	BMC Musculoskeletal Disorders
M. Maiers; R. Evans; J. Hartvigsen; C. Schulz; G. Bronfort	2015	Adverse events among seniors receiving spinal manipulation and exercise in a randomized clinical trial	Manual Therapy
L. C. Carlesso; A. R. Gross; P. L. Santaguida; S. Burnie; S. Voth; J. Sadi	2010	Adverse events associated with the use of cervical manipulation and mobilization for the treatment of neck pain in adults: A systematic review	Manual Therapy
Y. Meng; X. Wang; B. Wang; T. Wu; H. Liu	2018	Aggravation and subsequent disappearance of cervical disc herniation after cervical open-door laminoplasty: A case report	Medicine (United States)
K. B. T. Bronner; P. Wennberg; H. Kallmen; M. L. B. Schult	2012	Alcohol habits in patients with long-term musculoskeletal pain: comparison with a matched control group from the general population	International Journal of Rehabilitation Research
J. J. Becker; T. L. McIsaac; S. L. Copeland; R. G. Cohen	2021	Alexander Technique vs. Targeted Exercise for Neck Pain-A Preliminary Comparison	Applied Sciences-Basel
R. H. Berry; P. Oakley; D. Harrison	2017	Alleviation of radiculopathy by structural rehabilitation of the cervical spine by correcting a lateral head translation posture (-TXH) using berry translation traction as a part of CBP methods: A case report	Chiropractic Journal of Australia
P. C. Hsieh; Z. Buser; A. C. Skelly; E. D. Brodt; D. Brodke; H. J. Meisel; J. B. Park; S. T. Yoon; J. C. Wang	2019	Allogenic Stem Cells in Spinal Fusion: A Systematic Review	Global Spine Journal
A. Woodhouse; O. Vasseljen	2008	Altered motor control patterns in whiplash and chronic neck pain	BMC Musculoskeletal Disorders
K. Luedtke; J. Mehnert; A. May	2018	Altered muscle activity during rest and during mental or physical activity is not a trait symptom of migraine - a neck muscle EMG study	Journal of Headache & Pain
S. W. Christensen; R. P. Hirata; T. Graven-Nielsen	2017	Altered pain sensitivity and axioscapular muscle activity in neck pain patients compared with healthy controls	European Journal of Pain
S. M. H. Tsang; G. P. Y. Szeto; R. Y. W. Lee	2014	Altered spinal kinematics and muscle recruitment pattern of the cervical and thoracic spine in people with chronic neck pain during functional task	Journal of Electromyography and Kinesiology
R. Sovelius; J. Oksa; H. Rintala; H. Huhtala; S. Siitonen	2007	Ambient temperature and neck EMG with +Gz loading on a trampoline	Aviation, space, and environmental medicine
J. A. Doran; W. Sajjad; M. D. Schneider; R. Gupta; M. L. Mackin; R. G. Schwartz	2017	Aminophylline and caffeine for reversal of adverse symptoms associated with regadenoson SPECT MPI	Journal of Nuclear Cardiology
S. Toprak Celenay; D. Ozer Kaya	2017	An 8-week thoracic spine stabilization exercise program improves postural back pain, spine alignment, postural sway, and core endurance in university students: a randomized controlled study	Turkish Journal of Medical Sciences
M. Lewis; M. James; E. Stokes; J. Hill; J. Sim; E. Hay; K. Dziedzic	2007	An economic evaluation of three physiotherapy treatments for non-specific neck disorders alongside a randomized trial	Rheumatology
H. H. Tsai; S. M. Peng; C. Y. Yeh; C. J. Chen; R. Y. Chen	2011	An Effective Physical Fitness Program for Small and Medium-sized Enterprises	Industrial Health
D. Falla; G. Jull; P. Hodges; B. Vicenzino	2006	An endurance-strength training regime is effective in reducing myoelectric manifestations of cervical flexor muscle fatigue in females with chronic neck pain	Clinical Neurophysiology
J. Dommerholt; R. Grieve; M. Layton; T. Hooks	2015	An evidence-informed review of the current myofascial pain literature - January 2015	Journal of Bodywork and Movement Therapies
M. J. Pereira; V. Johnston; L. M. Straker; G. Sjogaard; M. Melloh; S. P. O'Leary; T. A. Comans	2017	An Investigation of Self-reported Health-related Productivity Loss in Office Workers and Associations With Individual and Work-related Factors Using an Employer's Perspective	Journal of Occupational and Environmental Medicine
Y. Li; M. Y. M. Tse	2020	An Online Pain Education Program for Working Adults	Journal of Medical Internet Research
O. Onyewu; L. Manchikanti; F. J. E. Falco; V. Singh; S. Geffert; S. Helm; S. P. Cohen; J. A. Hirsch	2012	An Update of the Appraisal of the Accuracy and Utility of Cervical Discography in Chronic Neck Pain	Pain Physician
A. A. Argyriou; D. D. Mitsikostas; E. Mantovani; P. Litsardopoulos; V. Panagiotopoulos; S. Tamburin	2021	An updated brief overview on post-traumatic headache and a systematic review of the non-pharmacological interventions for its management	Expert Review of Neurotherapeutics
F. J. E. Falco; S. Datta; L. Manchikanti; N. Sehgal; S. Geffert; V. Singh; H. S. Smith; M. V. Boswell	2012	An Updated Review of the Diagnostic Utility of Cervical Facet Joint Injections	Pain Physician
B. D. White; N. Buxton; J. J. Fitzgerald	2007	Anterior cervical foramenotomy for cervical radiculopathy	British Journal of Neurosurgery
B. Y. Kauffman; K. Manning; A. H. Rogers; C. T. Matoska; M. J. Zvolensky	2021	Anxiety sensitivity and fatigue severity among adults with chronic low back pain	Fatigue-Biomedicine Health and Behavior
E. Ozgiray; M. Özer; S. Şirintürk; F. Gùvsa; E. Dursun; C. Eraslan; S. Hepgüler	2021	Application of the life-size patient-specific three-dimensional cervical spine anatomical model for odontoid fracture fixation	Neurological Sciences and Neurophysiology
A. Malfliet; J. Kregel; M. Meeus; B. Cagnie; N. Roussel; M. Dolphens; L. Danneels; J. Nijs	2017	Applying contemporary neuroscience in exercise interventions for chronic spinal pain: treatment protocol	Brazilian Journal of Physical Therapy
J. J. Wong; H. M. Shearer; S. Mior; C. Jacobs; P. Cote; K. Randhawa; H. Yu; D. Southerst; S. Varatharajan; D. Sutton; G. van der Velde; L. J. Carroll; A. Ameis; C. Ammendolia; R. Brison; M. Nordin; M. Stupar; A. Taylor-Vaisey	2016	Are manual therapies, passive physical modalities, or acupuncture effective for the management of patients with whiplash-associated disorders or neck pain and associated disorders? An update of the Bone and Joint Decade Task Force on Neck Pain and Its Associated Disorders by the OPTIMa collaboration	The spine journal : official journal of the North American Spine Society
V. Devecchi; A. Gallina; N. R. Heneghan; A. B. Rushton; D. Falla	2019	Are neuromuscular adaptations present in people with recurrent spinal pain during a period of remission? A protocol for a systematic review	Bmj Open
S. Varatharajan; B. Ferguson; K. Chrobak; Y. Shergill; P. Cote; J. J. Wong; H. N. Yu; H. M. Shearer; D. Southerst; D. Sutton; K. Randhawa; C. Jacobs; S. Abdulla; E. Woitzik; A. A. Marchand; G. van der Velde; L. J. Carroll; M. Nordin; C. Ammendolia; S. Mior; A. Ameis; M. Stupar; A. Taylor-Vaisey	2016	Are non-invasive interventions effective for the management of headaches associated with neck pain? An update of the Bone and Joint Decade Task Force on Neck Pain and Its Associated Disorders by the Ontario Protocol for Traffic Injury Management (OPTIMa) Collaboration	European Spine Journal
L. Ghamkhar; A. H. Kahlaee	2017	Are Ultrasonographic Measures of Cervical Flexor Muscles Correlated With Flexion Endurance in Chronic Neck Pain and Asymptomatic Participants?	American Journal of Physical Medicine & Rehabilitation
S. Varatharajan; P. Cote; H. M. Shearer; P. Loisel; J. J. Wong; D. Southerst; H. Yu; K. Randhawa; D. Sutton; G. van der Velde; S. Mior; L. J. Carroll; C. Jacobs; A. Taylor-Vaisey	2014	Are Work Disability Prevention Interventions Effective for the Management of Neck Pain or Upper Extremity Disorders? A Systematic Review by the Ontario Protocol for Traffic Injury Management (OPTIMa) Collaboration	Journal of Occupational Rehabilitation
A. MacDowall; N. Canto Moreira; C. Marques; M. Skeppholm; L. Lindhagen; Y. Robinson; H. Löfgren; K. Michaëlsson; C. Olerud	2019	Artificial disc replacement versus fusion in patients with cervical degenerative disc disease and radiculopathy: A randomized controlled trial with 5-year outcomes	Journal of Neurosurgery: Spine
M. Karić-Skrijelj; I. Majić; N. Vavra-Hadziahmetović; A. Skopljak; A. Pasagić	2008	Assessment of active exercises in cervical pain syndrome	Medicinski arhiv
A. A. Rodriquez; S. P. Burns	2008	Assessment of Chronic Neck Pain and a Brief Trial of Cervical Strengthening	American Journal of Physical Medicine & Rehabilitation
R. J. Sawyer; D. Turnbull; M. N. Richmond; C. H. Hamnegard; G. H. Mills	2002	Assessment of diaphragm function after stellate ganglion block using magnetic stimulation	Anaesthesia
A. Myśliwiec; E. Saulicz; M. Kuszewski; M. Kokosz; T. Wolny	2011	Assessment of the influence of Saunders traction and transcutaneous electrical nerve stimulation on hand grip force in patients with neck pain	Ortopedia Traumatologia Rehabilitacja
S. Y. Yoon; H. I. Moon; S. C. Lee; N. L. Eun; Y. W. Kim	2018	Association between cervical lordotic curvature and cervical muscle cross-sectional area in patients with loss of cervical lordosis	Clinical Anatomy
F. Pan; K. S. Byrne; R. Ramakrishnan; M. Ferreira; T. Dwyer; G. Jones	2019	Association between musculoskeletal pain at multiple sites and objectively measured physical activity and work capacity: Results from UK Biobank study	Journal of Science and Medicine in Sport
E. J. Bousema; E. A. Koops; P. van Dijk; P. U. Dijkstra	2018	Association Between Subjective Tinnitus and Cervical Spine or Temporomandibular Disorders: A Systematic Review	Trends in Hearing
S. C. Cuthbert; A. L. Rosner; D. McDowall	2011	Association of manual muscle tests and mechanical neck pain: Results from a prospective pilot study	Journal of Bodywork and Movement Therapies
L. Karlsson; B. Gerdle; E.-P. Takala; G. Andersson; B. Larsson	2016	Associations between psychological factors and the effect of home-based physical exercise in women with chronic neck and shoulder pain	SAGE Open Medicine
C. A. Jaworski; T. Moran; K. LaLonde	2020	At-home exercises for 4 common musculoskeletal complaints	Journal of Family Practice
J. Milton; J. Renner; V. Awuor	2017	B-cell lymphoma presenting as multiple nerve sheath tumors	Surgical Neurology International
D. Fett; K. Trompeter; P. Platen	2017	Back pain in elite sports: A cross-sectional study on 1114 athletes	Plos One
J. R. Christensen; T. V. G. Bredahl; J. Hadrévi; G. Sjøgaard; K. Søgaard	2016	Background, design and conceptual model of the cluster randomized multiple-component workplace study	BMC Public Health
D. Britton; B. Goldstein; J. Jones-Redmond; P. Esselman	2005	Baclofen pump intervention for spasticity affecting pulmonary function	Journal of Spinal Cord Medicine
C. J. Tan; C. Timon; L. F. A. Stassen; R. A. Clark; D. Meldrum; M. Baily-Scanlan; J. Broderick	2021	Balance and Physical Functioning in Patients after Head and Neck Cancer Post-Neck Dissection Surgery: A Case Series	Rehabilitation Oncology
J. Treleaven; G. Peterson; M. L. Ludvigsson; A. S. Kammerlind; A. Peolsson	2016	Balance, dizziness and proprioception in patients with chronic whiplash associated disorders complaining of dizziness: A prospective randomized study comparing three exercise programs	Manual Therapy
A. Seferiadis; P. Ohlin; A. Billhult; R. Gunnarsson	2016	Basic body awareness therapy or exercise therapy for the treatment of chronic whiplash associated disorders	Disability and rehabilitation
J. Piacentini; D. W. Woods; L. Scahill; S. Wilhelm; A. L. Peterson; S. Chang; G. S. Ginsburg; T. Deckersbach; J. Dziura; S. Levi-Pearl; J. T. Walkup	2010	Behavior therapy for children with tourette disorder: A randomized controlled trial	JAMA - Journal of the American Medical Association
M. Sterling; R. M. J. de Zoete; I. Coppieters; S. E. Farrell	2019	Best Evidence Rehabilitation for Chronic Pain Part 4: Neck Pain	Journal of Clinical Medicine
K. N. Park; O. Y. Kwon; S. D. Choung; S. H. Kim	2013	Bilateral Asymmetry of Semispinalis Capitis Muscle Thickness and Neck Motion during Prone Neck Extension in Subjects with Unilateral Posterior Neck Pain	Journal of Physical Therapy Science
R. M. Califf; C. Wong; P. M. Doraiswamy; D. S. Hong; D. P. Miller; J. L. Mega; G. Baseline Study	2022	Biological and clinical correlates of the patient health questionnaire-9: exploratory cross-sectional analyses of the baseline health study	Bmj Open
C. Weng; L. M. Wang; W. D. Wang; H. Y. Tan	2010	Bipartite atlas with os odontoideum and synovial cyst: Case report and review literature	Spine
H. Lee; L. L. Nicholoson; R. D. Adams; S. S. Bae	2005	Body chart pain location and side-specific physical impairment in subclinical neck pain	Journal of Manipulative and Physiological Therapeutics
J. Ylinen; E. P. Takala; M. Nykänen	2003	Both endurance training and strenght training reduced disability and pain in chronic non-specific neck pain in women	Evidence-Based Medicine
D. Miller; D. Richardson; M. Eisa; R. J. Bajwa; B. Jabbari	2009	Botulinum neurotoxin-a for treatment of refractory neck pain: A randomized, double-blind study	Pain Medicine
P. Langevin; P. M. J. Peloso; J. Lowcock; M. Nolan; J. Weber; A. Gross; J. Roberts; C. H. Goldsmith; N. Graham; S. J. Burnie; T. Haines	2015	Botulinum toxin for subacute/chronic neck pain	Cochrane Database of Systematic Reviews
P. Langevin; J. Lowcock; J. Weber; M. Nolan; A. R. Gross; P. M. Peloso; J. Roberts; N. Graham; C. H. Goldsmith; S. J. Burnie; T. Haines	2011	Botulinum toxin intramuscular injections for neck pain: A systematic review and metaanalysis	Journal of Rheumatology
L. Baumann; L. Black; A. Carruthers; J. Carruthers	2003	Botulinum toxin type B (Myobloc)	Dermatologic Surgery
Ö. Özyemisci-Taskiran; M. Cengiz; N. Demirsoy	2011	Breast cancer during pregnancy due to metastasis of a patient with spinal cord compression: Diagnosis, rehabilitation	Turk Jinekolojik Onkoloji Dergisi
S. Gouw; A. de Wijer; N. H. J. Creugers; S. I. Kalaykova	2017	Bruxism: Is There an Indication for Muscle-Stretching Exercises?	International Journal of Prosthodontics
D. Soulières; S. Faivre; R. Mesía; É. Remenár; S. H. Li; A. Karpenko; A. Dechaphunkul; S. Ochsenreither; L. A. Kiss; J. C. Lin; R. Nagarkar; L. Tamás; S. B. Kim; J. Erfán; A. Alyasova; S. Kasper; C. Barone; S. Turri; A. Chakravartty; M. Chol; P. Aimone; S. Hirawat; L. Licitra	2017	Buparlisib and paclitaxel in patients with platinum-pretreated recurrent or metastatic squamous cell carcinoma of the head and neck (BERIL-1): a randomised, double-blind, placebo-controlled phase 2 trial	The Lancet Oncology
A. Beer; J. Treleaven; G. Jull	2012	Can a functional postural exercise improve performance in the cranio-cervical flexion test?--a preliminary study	Manual therapy
M. A. Trippolini; P. U. Dijkstra; P. Côté; S. M. Scholz-Odermatt; J. H. Geertzen; M. F. Reneman	2014	Can functional capacity tests predict future work capacity in patients with whiplash-associated disorders?	Archives of Physical Medicine and Rehabilitation
J. Schomacher; J. Erlenwein; A. Dieterich; F. Petzke; D. Falla	2015	Can neck exercises enhance the activation of the semispinalis cervicis relative to the splenius capitis at specific spinal levels?	Manual Therapy
N. Kalezic; Y. Noborisaka; M. Nakata; A. G. Crenshaw; S. Karlsson; E. Lyskov; P.-O. Eriksson	2010	Cardiovascular and muscle activity during chewing in whiplash-associated disorders (WAD)	Archives of oral biology
E. Ameri; H. Ghandhari; N. Nabizadeh	2014	Case Report	Trauma Monthly
A. Vestergaard; K. Dons; V. Eskesen; C. Kruse-Larsen; B. B. Lyon; P. A. Søborg; N. O. Jensen; J. Præstholm	1991	Central nervous system reactions to cervical myelography	Acta Radiologica
S. May; N. Runge; A. Aina	2018	Centralization and directional preference: An updated systematic review with synthesis of previous evidence	Musculoskeletal Science and Practice
P. Poortvliet; B. Hsieh; A. Cresswell; J. Au; M. Meinzer	2018	Cerebellar transcranial direct current stimulation improves adaptive postural control	Clinical Neurophysiology
S. Kumar; Y. Narayan; N. Prasad; A. Shuaib; Z. A. Siddiqi	2007	Cervical electromyogram profile differences between patients of neck pain and control	Spine
S. Kumar; N. Prasad	2010	Cervical EMG profile differences between patients of neck pain and control	Disability and Rehabilitation
D. Sebastian; R. Chovvath; R. Malladi	2015	Cervical extensor endurance test: Areliability study	Journal of Bodywork and Movement Therapies
D. A. Wang; Y. Ding; B. X. Wu; F. D. Si; F. Yu; B. W. Xiao; B. G. Liu	2021	Cervical Extensor Muscles Play the Role on Malalignment of Cervical Spine A Case Control Study With Surface Electromyography Assessment	Spine
N. Albayrak Aydin; K. Yazicioǧlu	2012	Cervical intermittent traction: Does it really work incervical radiculopathy due to herniated disc?	Turkiye Fiziksel Tip ve Rehabilitasyon Dergisi
D. Bagaianu; D. Van Tiggelen; N. Duvigneaud; V. Stevens; D. Schroyen; D. Vissenaeken; G. D'Hondt; L. Pitance	2017	Cervical Joint Position Sense in Hypobaric Conditions: A Randomized Double-Blind Controlled Trial	Military Medicine
H. Sarig Bahat; H. Takasaki; X. Chen; Y. Bet-Or; J. Treleaven	2015	Cervical kinematic training with and without interactive VR training for chronic neck pain - a randomized clinical trial	Manual Therapy
L. L. Florencio; A. S. De Oliveira; G. F. Carvalho; G. D. A. Tolentino; F. Dach; M. E. Bigal; C. Fernández-De-Las-Peñas; D. Bevilaqua Grossi	2015	Cervical muscle strength and muscle coactivation during isometric contractions in patients with migraine: A cross-sectional study	Headache
A. Rezasoltani; J. Ylinen; A. H. Bakhtiary; M. Norozi; M. Montazeri	2008	Cervical muscle strength measurement is dependent on the location of thoracic support	British Journal of Sports Medicine
Z. Dvir; T. Prushansky	2008	Cervical muscles strength testing: Methods and clinical implications	Journal of Manipulative and Physiological Therapeutics
L. L. Florencio; I. V. de Oliveira; S. S. Lodovichi; M. M. Bragatto; M. T. Benatto; F. Dach; C. Fernandez-de-las-Penas; D. Bevilaqua-Grossi	2019	Cervical Muscular Endurance Performance in Women With and Without Migraine	Journal of Orthopaedic & Sports Physical Therapy
G. Jull; M. Amiri; J. Bullock-Saxton; R. Darnell; C. Lander	2007	Cervical musculoskeletal impairment in frequent intermittent headache. Part 1: Subjects with single headaches	Cephalalgia
J. B. Sobel; P. Sollenberger; R. Robinson; P. B. Polatin; R. J. Gatchel	2000	Cervical nonorganic signs: A new clinical tool to assess abnormal illness behavior in neck pain patients: A pilot study	Archives of Physical Medicine and Rehabilitation
R. S. Reddy; J. S. Tedla; S. Dixit; M. Abohashrh	2019	Cervical proprioception and its relationship with neck pain intensity in subjects with cervical spondylosis	Bmc Musculoskeletal Disorders
B. Peng; L. Yang; Y. Li; T. Liu; Y. Liu	2021	Cervical Proprioception Impairment in Neck Pain-Pathophysiology, Clinical Evaluation, and Management: A Narrative Review	Pain and Therapy
P. Langevin; J.-S. Roy; F. Desmeules	2012	Cervical radiculopathy	BMC Musculoskeletal Disorders
T. Prushansky; E. Pevzner; C. Gordon; Z. Dvir	2006	Cervical radiofrequency neurotomy in patients with chronic whiplash: a study of multiple outcome measures	Journal of Neurosurgery-Spine
A. K. Yadav; S. Shrestha; S. R. Shrestha; R. M. Karmacharya; S. Vaidya	2021	Cervical rib, case series from a university hospital of Nepal	Annals of Medicine and Surgery
K. E. Reckelhoff; M. N. Green; N. W. Kettner	2010	Cervical spine osteochondroma: Rare presentation of a common lesion	Journal of Manipulative and Physiological Therapeutics
M. Toledano; J. D. Bartleson	2013	Cervical Spondylotic Myelopathy	Neurologic Clinics
B. Buyukturan; A. Guclu-Gunduz; O. Buyukturan; Y. Dadali; S. Bilgin; E. E. Kurt	2017	Cervical stability training with and without core stability training for patients with cervical disc herniation: A randomized, single-blind study	European Journal of Pain (United Kingdom)
C. Savva; V. Korakakis; M. Efstathiou; C. Karagiannis	2021	Cervical traction combined with neural mobilization for patients with cervical radiculopathy: A randomized controlled trial	Journal of Bodywork and Movement Therapies
K. Saviola; T. Coleman; M. Ross; R. Schenk	2016	Cervicogenic dizziness post-concussion: A case report	Orthop Phys Ther Pract
D. M. Biondi	2005	Cervicogenic headache: A review of diagnostic and treatment strategies	Journal of the American Osteopathic Association
T. Wessels; T. Ewert; H. Limm; B. Rackwitz; G. Stucki	2007	Change factors explaining reductions of interference" in a multidisciplinary and an exercise prevention program for low back pain"	Clinical Journal of Pain
G. H. Marchand; K. Myhre; G. Leivseth; L. Sandvik; B. Lau; E. Bautz-Holter; C. Roe	2015	Change in pain, disability and influence of fear-avoidance in a work-focused intervention on neck and back pain: a randomized controlled trial	Bmc Musculoskeletal Disorders
K. Søgaard; A. K. Blangsted; P. K. Nielsen; L. Hansen; L. L. Andersen; P. Vedsted; G. Sjøgaard	2012	Changed activation, oxygenation, and pain response of chronically painful muscles to repetitive work after training interventions	European Journal of Applied Physiology
G. E. Voerman; L. Sandsjö; M. M. R. Vollenbroek-Hutten; P. Larsman; R. Kadefors; H. J. Hermens	2007	Changes in cognitive-behavioral factors and muscle activation patterns after interventions for work-related neck-shoulder complaints: Relations with discomfort and disability	Journal of Occupational Rehabilitation
A. I. Cuesta-Vargas; M. Gonzalez-Sanchez	2015	Changes in Disability, Physical/Mental Health States and Quality of Life during an 8-Week Multimodal Physiotherapy Programme in Patients with Chronic Non-Specific Neck Pain: A Prospective Cohort Study	Plos One
D. M. Hallman; A. H. Ekman; E. Lyskov	2014	Changes in physical activity and heart rate variability in chronic neck–shoulder pain: monitoring during work and leisure time	International Archives of Occupational and Environmental Health
C. H. Cheng; A. Chien; W. L. Hsu; L. W. Yen; Y. H. Lin; H. Y. K. Cheng	2015	Changes of postural control and muscle activation pattern in response to external perturbations after neck flexor fatigue in young subjects with and without chronic neck pain	Gait and Posture
J. Zhou; Y. Yu; B. Cao; X. Li; M. Wu; T. Wen; Y. Xiong; J. Jia; Y. Zhao	2020	Characteristic of Clinical Studies on Baduanjin during 2000-2019: A Comprehensive Review	Evidence-based Complementary and Alternative Medicine
D. Tiwari; A. Goldberg; A. Yorke; G. F. Marchetti; B. Alsalaheen	2019	Characterization of cervical spine impairments in children and adolescents post-concussion	International Journal of Sports Physical Therapy
E. Catenaccio; W. Y. Mu; A. Kaplan; R. Fleysher; N. Kim; T. Bachrach; M. Z. Sears; O. Jaspan; J. Caccese; M. Kim; M. Wagshul; W. F. Stewart; R. B. Lipton; M. L. Lipton	2017	Characterization of Neck Strength in Healthy Young Adults	Pm&R
R. F. Granzow; M. C. Schall; M. F. Smidt; H. Chen; N. B. Fethke; R. Huangfu	2018	Characterizing exposure to physical risk factors among reforestation hand planters in the Southeastern United States	Applied Ergonomics
M. J. Maiers; J. Hartvigsen; C. Schulz; K. Schulz; R. L. Evans; G. Bronfort	2007	Chiropractic and exercise for seniors with low back pain or neck pain: The design of two randomized clinical trials	Bmc Musculoskeletal Disorders
P. Harris	2005	Chiropractic Management 0f a Patient with Migraine Headache	J Chiropractic Med
H. Haavik; M. G. Ozyurt; I. K. Niazi; K. Holt; R. W. Nedergaard; G. Yilmaz; K. S. Turker	2018	Chiropractic Manipulation Increases Maximal Bite Force in Healthy Individuals	Brain Sciences
H. Haavik; I. K. Niazi; M. Jochumsen; P. Ugincius; O. Sebik; G. Yilmaz; M. S. Navid; M. G. Ozyurt; K. S. Turker	2018	Chiropractic spinal manipulation alters TMS induced I-wave excitability and shortens the cortical silent period	Journal of Electromyography and Kinesiology
E. Ernst	2003	Chiropractic spinal manipulation for neck pain	Journal of Pain
D. W. Dodick	2006	Chronic daily headache	New England Journal of Medicine
C. O'Riordan; A. Clifford; P. Van De Ven; J. Nelson	2014	Chronic Neck Pain and Exercise Interventions: Frequency, Intensity, Time, and Type Principle	Archives of Physical Medicine and Rehabilitation
C. P. van Wilgen; P. U. Dijkstra; G. J. Versteegen; M. J. T. Fleuren; R. Stewart; M. van Wijhe	2009	Chronic pain and severe disuse syndrome: Long-term outcome of an inpatient multidisciplinary cognitive behavioural programme	Journal of Rehabilitation Medicine
M. P. Jensen; R. T. Abresch; G. T. Carter; C. M. McDonald	2005	Chronic pain in persons with neuromuscular disease	Archives of Physical Medicine and Rehabilitation
J. Miller; J. C. MacDermid; D. M. Walton; J. Richardson	2015	Chronic pain self-management support with pain science education and exercise (COMMENCE): study protocol for a randomized controlled trial	Trials
H. Bliddal; B. Danneskiold-Samsøe	2007	Chronic widespread pain in the spectrum of rheumatological diseases	Best Practice and Research: Clinical Rheumatology
A. Malfliet; J. Kregel; I. Coppieters	2019	Clarification of Reporting of Outcome Measures and Protocol Deviations in Report of a Randomized Clinical Trial - Reply	JAMA Neurology
D. Brauge; C. Delpierre; P. Adam; J. C. Sol; P. Bernard; F. E. Roux	2015	Clinical and radiological cervical spine evaluation in retired professional rugby players	Journal of Neurosurgery: Spine
T. Shaw	2019	Clinical application of the Turkish Get-Up to an acute shoulder injury in a competitive Brazilian Jiu-Jitsu athlete	Journal of bodywork and movement therapies
G. A. Jull; S. P. O'Leary; D. L. Falla	2008	Clinical assessment of the deep cervical flexor muscles: The craniocervical flexion test	Journal of Manipulative and Physiological Therapeutics
E. Bailey; N. R. Heneghan; N. J. Cassidy; D. Falla; A. B. Rushton	2020	Clinical effectiveness of manipulation and mobilisation interventions for the treatment of non-specific neck pain: protocol for a systematic review and meta-analysis	Bmj Open
C. Clar; A. Tsertsvadze; R. Court; G. L. Hundt; A. Clarke; P. Sutcliffe	2014	Clinical effectiveness of manual therapy for the management of musculoskeletal and non-musculoskeletal conditions: Systematic review and update of UK evidence report	Chiropractic and Manual Therapies
S. D. Park; S. Y. Kim	2015	Clinical feasibility of cervical exercise to improve neck pain, bodyfunction, and psychosocial factors in patients with post-traumatic stress disorder	Journal of Physical Therapy Science
A. M. Heredia-Rizo; K. K. Petersen; P. Madeleine; L. Arendt-Nielsen	2019	Clinical Outcomes and Central Pain Mechanisms are Improved after Upper Trapezius Eccentric Training in Female Computer Users with Chronic Neck/Shoulder Pain	Clinical Journal of Pain
A. D. Levi; K. D. Anderson; D. O. Okonkwo; P. Park; T. N. Bryce; S. N. Kurpad; B. Aarabi; J. Hsieh; K. Gant	2019	Clinical Outcomes from a Multi-Center Study of Human Neural Stem Cell Transplantation in Chronic Cervical Spinal Cord Injury	Journal of Neurotrauma
P. R. Blanpied; A. R. Gross; J. M. Elliott; L. L. Devaney; D. Clewley; D. M. Walton; C. Sparks; E. K. Robertson	2017	Clinical practice guidelines linked to the international classification of functioning, disability and health from the orthopaedic section of the American physical therapy association	Journal of Orthopaedic and Sports Physical Therapy
D. Shen; H. Huang; H. Yuan; X. Zhang; M. Li	2014	Clinical treatment of orthostatic hypotension after spinal cord injury with standing training coupled with a remote monitoring system	Medical Science Monitor
J. Ylinen; J. Ruuska	1994	Clinical use of neck isometric strength measurement in rehabilitation	Archives of Physical Medicine and Rehabilitation
M. R. Gudavalli; R. D. Vining; S. A. Salsbury; L. G. Corber; C. R. Long; A. G. Patwardhan; C. M. Goertz	2015	Clinician proficiency in delivering manual treatment for neck pain within specified force ranges	Spine Journal
J. C. Simonsen	1995	Coefficient of variation as a measure of subject effort	Archives of Physical Medicine and Rehabilitation
A. Ribas; R. Gonzalez; A. Pavlick; O. Hamid; T. F. Gajewski; A. Daud; L. Flaherty; T. Logan; B. Chmielowski; K. Lewis; D. Kee; P. Boasberg; M. Yin; I. Chan; L. Musib; N. Choong; I. Puzanov; G. A. McArthur	2014	Combination of vemurafenib and cobimetinib in patients with advanced BRAFV600-mutated melanoma: A phase 1b study	The Lancet Oncology
K. Mylonas; P. Angelopoulos; E. Billis; E. Tsepis; K. Fousekis	2021	Combining targeted instrument-assisted soft tissue mobilization applications and neuromuscular exercises can correct forward head posture and improve the functionality of patients with mechanical neck pain: a randomized control study	Bmc Musculoskeletal Disorders
J. K. Lo; H. M. Finestone; K. Gilbert; M. G. Woodbury	2002	Community-based referrals for electrodiagnostic studies in patients with possible carpal tunnel syndrome: What is the diagnosis?	Archives of Physical Medicine and Rehabilitation
M. O'Keeffe; H. Purtill; N. Kennedy; M. Conneely; J. Hurley; P. O'Sullivan; W. Dankaerts; K. O'Sullivan	2016	Comparative Effectiveness of Conservative Interventions for Nonspecific Chronic Spinal Pain: Physical, Behavioral/Psychologically Informed, or Combined? A Systematic Review and Meta-Analysis	Journal of Pain
R. M. J. De Zoete; N. R. Armfield; J. H. McAuley; K. Chen; M. Sterling	2021	Comparative effectiveness of physical exercise interventions for chronic non-specific neck pain: A systematic review with network meta-analysis of 40 randomised controlled trials	British Journal of Sports Medicine
K. Dunleavy; K. Kava; A. Goldberg; M. H. Malek; S. A. Talley; V. Tutag-Lehr; J. Hildreth	2016	Comparative effectiveness of Pilates and yoga group exercise interventions for chronic mechanical neck pain	Physiotherapy
T. Mahmood; W. Afzal; U. Ahmad; M. A. Arif; A. Ahmad	2021	Comparative effectiveness of routine physical therapy with and without instrument assisted soft tissue mobilization in patients with neck pain due to upper crossed syndrome	Journal of the Pakistan Medical Association
M. K. Edwards; P. D. Loprinzi	2018	Comparative effects of meditation and exercise on physical and psychosocial health outcomes	Postgraduate medicine
A. A. Ibrahim; E. M. Kamel; W. S. E. Mahmoud; M. R. M. Atteya	2018	Comparative Study between Supervised and Unsupervised Exercise Program for Cervical Spondylosis	International Journal of Medical Research & Health Sciences
D. Morales Tejera; J. Fernandez-Carnero; L. Suso-Martí; R. Cano-de-la-Cuerda; A. Lerín-Calvo; L. Remón-Ramiro; R. La Touche	2020	Comparative study of observed actions, motor imagery and control therapeutic exercise on the conditioned pain modulation in the cervical spine	Somatosensory & motor research
D. M. Tejera; J. Fernandez-Carnero; L. Suso-Marti; R. Cano-de-la-Cuerda; A. Lerin-Calvo; L. Remon-Ramiro; R. La Touche	2020	Comparative study of observed actions, motor imagery and control therapeutic exercise on the conditioned pain modulation in the cervical spine: a randomized controlled trial	Somatosensory and Motor Research
P. Taheri; B. Vahdatpour; S. Andalib	2016	Comparative study of shock wave therapy and Laser therapy effect in elimination of symptoms among patients with myofascial pain syndrome in upper trapezius	Advanced biomedical research
J. W. Krakauer; T. Kitago; J. Goldsmith; O. Ahmad; P. Roy; J. Stein; L. Bishop; K. Casey; B. Valladares; M. D. Harran; J. C. Cortés; A. Forrence; J. Xu; S. DeLuzio; J. P. Held; A. Schwarz; L. Steiner; M. Widmer; K. Jordan; D. Ludwig; M. Moore; M. Barbera; I. Vora; R. Stockley; P. Celnik; S. Zeiler; M. Branscheidt; G. Kwakkel; A. R. Luft	2021	Comparing a Novel Neuroanimation Experience to Conventional Therapy for High-Dose Intensive Upper-Limb Training in Subacute Stroke: The SMARTS2 Randomized Trial	Neurorehabilitation and Neural Repair
C. Ma; G. P. Szeto; T. B. Yan; S. L. Wu; C. N. Lin; L. J. Li	2011	Comparing Biofeedback With Active Exercise and Passive Treatment for the Management of Work-Related Neck and Shoulder Pain: A Randomized Controlled Trial	Archives of Physical Medicine and Rehabilitation
A. A. Marchand; M. Houle; M. P. Girard; M. E. Hébert; M. Descarreaux	2019	Comparing neck extensor muscle function in asymptomatic Canadian adults and adults with tension-type headache: A cross-sectional study	BMJ Open
R. L. Kirby; C. G. Corkum; C. Smith; P. Rushton; D. A. MacLeod; A. Webber	2008	Comparing performance of manual wheelchair skills using new and conventional rear anti-tip devices: randomized controlled trial	Archives of Physical Medicine & Rehabilitation
S. M. H. Tsang; B. C. L. So; R. W. L. Lau; J. Dai; G. P. Y. Szeto	2019	Comparing the effectiveness of integrating ergonomics and motor control to conventional treatment for pain and functional recovery of work-related neck-shoulder pain: A randomized trial	European Journal of Pain
A. Derakhshani; A. Letafatkar; Z. Khosrokiani	2019	Comparing the Effects of SUREE Programs on People With Scapular Downward Rotation Syndrome: A Randomized Clinical Trial	Journal of Sport Rehabilitation
S. R. I. Bukhari; S. Shakil-ur-Rehman; S. Ahmad; A. Naeem	2016	Comparison between effectiveness of Mechanical and Manual Traction combined with mobilization and exercise therapy in Patients with Cervical Radiculopathy	Pakistan Journal of Medical Sciences
S. S. Rezkallah; G. A. Abdullah	2018	Comparison between sustained natural apophyseal glides (SNAG's) and myofascial release techniques combined with exercises in non specific neck pain	Physiother Pract Res
T. Gallego Izquierdo; D. Pecos-Martin; E. Lluch Girbés; G. Plaza-Manzano; R. Rodríguez Caldentey; R. Mayor Melús; D. Blanco Mariscal; D. Falla	2016	Comparison of cranio-cervical flexion training versus cervical proprioception training in patients with chronic neck pain: A randomized controlled clinical trial	Journal of Rehabilitation Medicine
T. G. Izquierdo; D. Pecos-Martin; E. L. Girbes; G. Plaza-Manzano; R. R. Caldentey; R. M. Melus; D. B. Mariscal; D. Falla	2016	Comparison of cranio-cervical flexion training versus cervical proprioception training in patients with chronic neck pain: a randomized controlled clinical trial	Journal of Rehabilitation Medicine
W. D. Bandy; R. Nelson; L. Beamer	2017	Comparison of dry needling vs. sham on the performance of vertical jump	International Journal of Sports Physical Therapy
J. H. Do; I. J. Yoon; Y. K. Cho; J. S. Ahn; J. K. Kim; J. Jeon	2018	Comparison of hospital based and home based exercise on quality of life, and neck and shoulder function in patients with spinal accessary nerve injury after head and neck cancer surgery	Oral oncology
D. H. Kim; S. Y. Kim	2020	Comparison of immediate effects of sling-based manual therapy on specific spine levels in subjects with neck pain and forward head posture: a randomized clinical trial	Disability and Rehabilitation
F. Bokaee; A. Rezasoltani; F. D. Manshadi; S. S. Naimi; A. A. Baghban; H. Azimi	2016	Comparison of isometric force of the craniocervical flexor and extensor muscles between women with and without forward head posture	Cranio-the Journal of Craniomandibular & Sleep Practice
S. Waqas; M. F. Akhtar; I. A. Burq; T. Shafi	2017	Comparison of Kaltenborn Segmental Traction Versus Mechanical Cervical Traction for the Management of Cervical Spondylosis	Annals of King Edward Medical University Lahore Pakistan
D. Lee; P. S. Sung	2022	Comparison of kinematic similarity index during gait between adults with and without nonspecific chronic neck pain	Gait & Posture
S. Waqas; S. H. A. Shah; U. Zafar; M. F. Akhtar	2017	Comparison of Mulligan Sustained Natural Apophyseal Glides Versus Mulligan Natural Apophyseal Glides in Mechanical Neck Pain	Annals of King Edward Medical University Lahore Pakistan
F. Tanveer; A. Afzal; M. Adeel; S. Shahid; M. Masood	2017	Comparison of Sustained Natural Apophyseal Glides and Maitland Manual Therapy in Non-Specific Neck Pain on Numeric Pain Rating Scale and Neck Disability Index	Annals of King Edward Medical University Lahore Pakistan
P. Noormohammadpour; A. Dehghani-Firouzabadi; M. A. Mansournia; M. A. Mohseni-Bandpei; N. Moghaddam; M. Miri; R. Kordi	2017	Comparison of the Cross-Sectional Area of Longus Colli Muscle Between Patients With Cervical Radicular Pain and Healthy Controls	PM and R
X. Li; C. N. Lin; C. C. Liu; S. J. Ke; Q. Wan; H. J. Luo; Z. X. Huang; W. J. Xin; C. Ma; S. L. Wu	2017	Comparison of the effectiveness of resistance training in women with chronic computer-related neck pain: a randomized controlled study	International Archives of Occupational and Environmental Health
A. Derakhshani; A. Letafatkar; A. Abbasi	2018	Comparison of the effects of sensorimotor training programs on pain, electromyography and kinematics in patients with scapular downward rotation syndrome	Physical Therapy in Sport
A. Deepa; T. Y. Dabholkar; S. Yardi	2014	Comparison of the efficacy of Maitland Thoracic Mobilization and Deep Neck Flexor Endurance Training Versus Only Deep Neck Flexor Endurance Training in Patients with Mechanical Neck Pain	Indian Journal of Physiotherapy & Occupational Therapy
L. M. Oldervoll; M. Rø; J. A. Zwart; S. Svebak	2001	Comparison of two physical exercise programs for the early intervention of pain in the neck, shoulders and lower back in female hospital staff	Journal of Rehabilitation Medicine
M. L. Galantino; C. Boothroyd; S. Lucci	2003	Complementary and alternative medicine interventions for the orthopedic patient: A review of the literature	Seminars in Integrative Medicine
L. Manchikanti; M. V. Boswell; V. Singh; R. M. Benyamin; B. Fellows; S. Abdi; R. M. Buenaventura; A. Conn; S. Datta; R. Derby; F. J. E. Falco; S. Erhart; S. Diwan; S. M. Hayek; S. Helm Ii; A. T. Parr; D. M. Schultz; H. S. Smith; L. R. Wolfer; J. A. Hirsch	2009	Comprehensive evidence-based guidelines for interventional techniques in the management of chronic spinal pain	Pain Physician
L. Manchikanti; M. V. Boswell; V. Singh; R. Derby; B. Fellows; F. J. E. Falco; S. Datta; H. S. Smith; J. A. Hirsch	2009	Comprehensive review of neurophysiologic basis and diagnostic interventions in managing chronic spinal pain	Pain Physician
F. Büttner; D. R. Howell; C. Doherty; C. Blake; J. Ryan; E. Delahunt	2021	Condition-specific health-related quality of life amongst amateur athletes six months and one-year following sport-related concussion: A prospective, follow-up	Physical Therapy in Sport
J. Price; A. Rushton; V. Tyros; N. R. Heneghan	2020	Consensus on the exercise and dosage variables of an exercise training programme for chronic non-specific neck pain: protocol for an international e-Delphi study	Bmj Open
A. P. Verhagen; S. M. A. Bierma-Zeinstra; A. Burdorf; S. M. Stynes; H. C. W. de Vet; B. W. Koes	2013	Conservative interventions for treating work-related complaints of the arm, neck or shoulder in adults	Cochrane Database of Systematic Reviews
A. R. Gross; C. Goldsmith; J. L. Hoving; T. Haines; P. Peloso; P. Aker; P. Santaguida; C. Myers; T. Kay; P. Kroeling; N. Graham; B. Haraldsson; A. M. Eady; K. Trinh; J. Ezzo; J. Bronfort; A. Morien; E. Wang; I. Cameron	2007	Conservative management of mechanical neck disorders: A systematic review	Journal of Rheumatology
R. Butts; J. Dunning; R. Pavkovich; J. Mettille; F. Mourad	2017	Conservative management of temporomandibular dysfunction: A literature review with implications for clinical practice guidelines (Narrative review part 2)	Journal of Bodywork and Movement Therapies
G. A. Jull	2011	Considerations in the Physical Rehabilitation of Patients With Whiplash-Associated Disorders	Spine
H. Takasaki; J. Treleaven	2013	Construct validity and test-retest reliability of the fatigue severity scale in people with chronic neck pain	Archives of Physical Medicine and Rehabilitation
E. Slungaard; N. D. C. Green; D. Newham; S. D. R. Harridge	2018	Content Validity of Level Two of the Royal Air Force Aircrew Conditioning Programme	Aerospace Medicine and Human Performance
L. Appelgren; M. Janson; P. Nitescu; I. Curelaru	1996	Continuous intracisternal and high cervical intrathecal bupivacaine analgesia in refractory head and neck pain	Anesthesiology
D. Wanderley; M. M. Valenca; J. Neto; J. V. Martins; M. C. F. Raposo; D. A. de Oliveira	2020	Contract -relax technique compared to static stretching in treating migraine in women: A randomized pilot trial	Journal of Bodywork and Movement Therapies
I. B. Scheel	2003	Controlled endurance or strength training of the neck muscles decreases pain and disability in women with chronic neck pain: Commentary	Australian Journal of Physiotherapy
R. Kashyap; A. Iqbal; A. H. Alghadir	2018	Controlled intervention to compare the efficacies of manual pressure release and the muscle energy technique for treating mechanical neck pain due to upper trapezius trigger points	Journal of Pain Research
T. T. Chiu; T. H. Lam; A. J. Hedley	2005	Correlation among physical impairments, pain, disability, and patient satisfaction in patients with chronic neck pain	Archives of Physical Medicine and Rehabilitation
W. Gong; C. Kim; Y. Lee	2012	Correlations between cervical lordosis, forward head posture, cervical ROM and the strength and endurance of the deep neck flexor muscles in college students	Journal of Physical Therapy Science
I. B. Jensen; H. Busch; L. Bodin; J. Hagberg; A. Nygren; G. Bergstrom	2009	Cost effectiveness of two rehabilitation programmes for neck and back pain patients: A seven year follow-up	Pain
E. Roine; R. P. Roine; P. Räsänen; I. Vuori; H. Sintonen; T. Saarto	2009	Cost-effectiveness of interventions based on physical exercise in the treatment of various diseases: A systematic literature review	International Journal of Technology Assessment in Health Care
A. Tsertsvadze; C. Clar; R. Court; A. Clarke; H. Mistry; P. Sutcliffe	2014	Cost-Effectiveness of Manual Therapy for the Management of Musculoskeletal Conditions	Journal of Manipulative and Physiological Therapeutics
M. Landén Ludvigsson; A. Peolsson; G. Peterson; Å. Dedering; G. Johansson; L. Bernfort	2017	Cost-effectiveness of neck-specific exercise with or without a behavioral approach versus physical activity prescription in the treatment of chronic whiplash-associated disorders	Medicine
S. O'Leary; G. Jull; M. Kim; B. Vicenzino	2007	Cranio-cervical flexor muscle impairment at maximal, moderate, and low loads is a feature of neck pain	Manual Therapy
S. Gupta; S. Sharma; C. Kataria	2010	Craniocervical flexors endurance training: treatment approach for cervical spondylosis	Indian Journal of Physiotherapy & Occupational Therapy
J. M. Elliott; S. P. O'Leary; B. Cagnie; G. Durbridge; L. Danneels; G. Jull	2010	Craniocervical Orientation Affects Muscle Activation When Exercising the Cervical Extensors in Healthy Subjects	Archives of Physical Medicine and Rehabilitation
D. K. O'Conor; S. Dalal; V. Ramachandran; B. Shivers; B. S. Shender; J. A. Jones	2020	Crew-Friendly Countermeasures Against Musculoskeletal Injuries in Aviation and Spaceflight	Frontiers in Physiology
L. H. Li; R. Stoop; R. Clijsen; E. Hohenauer; C. Fernandez-de-las-Penas; Q. M. Huang; M. Barbero	2020	Criteria Used for the Diagnosis of Myofascial Trigger Points in Clinical Trials on Physical Therapy Updated Systematic Review	Clinical Journal of Pain
S. R. Kim; T. P. Stitik; P. M. Foye; B. D. Greenwald; D. I. Campagnolo	2004	Critical Review of Prolotherapy for Osteoarthritis, Low Back Pain and other Musculoskeletal Conditions: A Physiatric Perspective	American Journal of Physical Medicine and Rehabilitation
T.-H. Kim; J. W. Kang; K. H. Kim; M. H. Lee; J. E. Kim; J.-H. Kim; S. Lee; M.-S. Shin; S.-Y. Jung; A.-R. Kim; H.-J. Park; K. E. Hong	2012	Cupping for treating neck pain in video display terminal (VDT) users: a randomized controlled pilot trial	Journal of occupational health
R. Lindstroem; T. Graven-Nielsen; D. Falla	2012	Current pain and fear of pain contribute to reduced maximum voluntary contraction of neck muscles in patients with chronic neck pain	Archives of Physical Medicine and Rehabilitation
U. Raucci; O. Borrelli; G. Di Nardo; R. Tambucci; P. Pavone; S. Salvatore; M. E. Baldassarre; D. M. Cordelli; R. Falsaperla; E. Felici; M. A. N. Ferilli; S. Grosso; S. Mallardo; D. Martinelli; P. Quitadamo; L. Pensabene; C. Romano; S. Savasta; A. Spalice; C. Strisciuglio; A. Suppiej; M. Valeriani; L. Zenzeri; A. Verrotti; A. Staiano; M. P. Villa; M. Ruggieri; P. Striano; P. Parisi	2020	Cyclic Vomiting Syndrome in Children	Frontiers in Neurology
J. Ylinen; P. Salo; M. Nykanen; H. Kautiainen; A. Hakkinen	2004	Decreased isometric neck strength in women with chronic neck pain and the repeatability of neck strength measurements	Archives of physical medicine and rehabilitation
A. Häkkinen; M. H. Neva; M. Kauppi; P. Hannonen; J. Ylinen; H. Mäkinen; I. Jäppinen; T. Sokka	2005	Decreased muscle strength and mobility of the neck in patients with rheumatoid arthritis and atlantoaxial disorders	Archives of Physical Medicine and Rehabilitation
A. Häkkinen; J. Ylinen; M. Rinta-Keturi; U. Talvitie; H. Kautiainen; A. Rissanen	2004	Decreased neck muscle strength is highly associated with pain in cervical dystonia patients treated with botulinum toxin injections	Archives of Physical Medicine and Rehabilitation
J. J. Ylinen; S. Savolainen; O. Airaksinen; H. Kautiainen; P. Salo; A. Hakkinen	2003	Decreased strength and mobility in patients after anterior cervical diskectomy compared with healthy subjects	Archives of Physical Medicine and Rehabilitation
E. M. Fahmy; G. I. Mohamed; R. M. Kamel; A. H. Draz	2021	Deep cervical flexor pressure biofeedback exercise versus integrated neuromuscular inhibition technique in chronic mechanical neck pain: A randomized controlled trial	Fizjoterapia Polska
N. F. Jarman; T. Brooks; C. R. James; T. Hooper; M. Wilhelm; J.-M. Brismee; M. A. Domenech; S. J. Kotara; P. S. Sizer	2017	Deep Neck Flexor Endurance in the Adolescent and Young Adult: Normative Data and Associated Attributes	PM & R : the journal of injury, function, and rehabilitation
O. J. Pico-Espinosa; E. Aboagye; P. Cote; A. Peterson; L. W. Holm; I. Jensen; E. Skillgate	2020	Deep tissue massage, strengthening and stretching exercises, and a combination of both compared with advice to stay active for subacute or persistent non-specific neck pain: A cost-effectiveness analysis of the Stockholm Neck trial (STONE)	Musculoskeletal Science and Practice
N. Pinsault; N. Vuillerme	2010	Degradation of Cervical Joint Position Sense Following Muscular Fatigue in Humans	Spine
J. J. Gouda; J. A. Brown; R. A. Brinker	1997	Delayed cervical epidural hemorrhage associated with silastic dural implant: Case report	Neurosurgery
M. R. Nasca; G. Micali; N. H. Cheigh; L. E. West; D. P. West	2003	Dermatologic and nondermatologic uses of thalidomide	Annals of Pharmacotherapy
R. H. Bartels; R. Donk; G. J. Van Der Wilt; J. A. Grotenhuis; D. Venderink	2006	Design of the PROCON trial: A prospective, randomized multi - Center study comparing cervical anterior discectomy without fusion, with fusion or with arthroplasty	BMC Musculoskeletal Disorders
L. E. Gibbons; T. Videman; M. C. Battie	1997	Determinants of isokinetic and psychophysical lifting strength and static back muscle endurance - A study of male monozygotic twins	Spine
Ö. Bozkurt Tuncer; H. Genç; B. Nacir; H. R. Erde	2015	Determining risk factors in cumulative trauma disorders of computer users and effects of risk factors on disability	Turkiye Fiziksel Tip ve Rehabilitasyon Dergisi
A. M. Wiedemann; P. von Trott; R. Ludtke; A. Reiß hauer; S. N. Willich; C. M. Witt	2008	Developing a Qigong Intervention and an Exercise Therapy for Elderly Patients with Chronic Neck Pain and the Study Protocol	Forschende Komplementarmedizin
J. C. MacDermid; A. R. Gross; V. Galea; L. M. McLaughlin; W. L. Parkinson; L. Woodhouse; HaNsa	2009	Developing Biologically-Based Assessment Tools for Physical Therapy Management of Neck Pain	Journal of Orthopaedic & Sports Physical Therapy
A. F. Lerche; S. E. Mathiassen; C. L. Rasmussen; L. Straker; K. Søgaard; A. Holtermann	2021	Development and implementation of ‘just right’ physical behavior in industrial work based on the goldilocks work principle—A feasibility study	International Journal of Environmental Research and Public Health
N. H. Raney; E. J. Petersen; T. A. Smith; J. E. Cowan; D. G. Rendeiro; G. D. Deyle; J. D. Childs	2009	Development of a clinical prediction rule to identify patients with neck pain likely to benefit from cervical traction and exercise	European Spine Journal
I. Sato; A. Higuchi; T. Yanagisawa; A. Mukasa; K. Ida; Y. Sawamura; K. Sugiyama; N. Saito; T. Kumabe; M. Terasaki; R. Nishikawa; Y. Ishida; K. Kamibeppu	2010	Development of the Japanese version of the Pediatric Quality of Life Inventory™ Brain Tumor Module	Health and Quality of Life Outcomes
H. Ilyas; S. Tabaie; H. Place	2016	Diagnosis, treatment, and outcome of Stenotrophomonas maltophilia discitis and cervical osteomyelitis	JBJS Case Connector
B. Cagnie; A. Cools; V. De Loose; D. Cambier; L. Danneels	2007	Differences in isometric neck muscle strength between healthy controls and women with chronic neck pain: The use of a reliable measurement	Archives of Physical Medicine and Rehabilitation
I. Lascurain-Aguirrebena; D. J. Newham; B. Galarraga-Gallastegui; D. J. Critchley	2018	Differences in neck surface electromyography, kinematics and pain occurrence during physiological neck movements between neck pain and asymptomatic participants. A cross-sectional study	Clinical Biomechanics
K. De Meulemeester; B. Cagnie; J. Van Dorpe; M. Lammens; M. Petrovic; P. Calders	2019	Differences in the Mitochondrial and Lipid Droplet Morphology in Female Office Workers With Trapezius Myalgia, Compared With Healthy Controls A Muscle Biopsy Study	American Journal of Physical Medicine & Rehabilitation
A. Grimby-Ekman; B. Ghafouri; H. Sanden; B. Larsson; B. Gerdle	2017	Different DHEA-S Levels and Response Patterns in Individuals with Chronic Neck Pain, Compared with a Pain Free Group-a Pilot Study	Pain Medicine
E. G. Johnson; J. J. Godges; E. B. Lohman; J. A. Stephens; G. J. Zimmerman; S. P. Anderson	2003	Disability self-assessment and upper quarter muscle balance between female dental hygienists and non-dental hygienists	Journal of dental hygiene : JDH
P. Salunke; P. Jani; S. K. Sahoo; C. Gendle	2021	Displaced odontoid synchondrosis fracture with C1-2 dysjunction in an 18-month-old child: challenges and solutions	Child's Nervous System
W. Brown; E. Pappas; B. Foley; J. R. Zadro; K. Edwards; M. Mackey; D. Shirley; A. Voukelatos; E. Stamatakis		Do different sit-stand workstations influence lumbar kinematics, lumbar muscle activity and musculoskeletal pain in office workers? A secondary analysis of a randomized controlled trial	International Journal of Occupational Safety and Ergonomics
D. Dorion; S. Darveau	2013	Do micropauses prevent surgeon's fatigue and loss of accuracy associated with prolonged surgery? An experimental prospective study	Annals of surgery
I. Ris; K. Sogaard; B. Gram; K. Agerbo; E. Boyle; B. Juul-Kristensen	2016	Does a combination of physical training, specific exercises and pain education improve health-related quality of life in patients with chronic neck pain? A randomised control trial with a 4-month follow up	Manual Therapy
D. P. Thompson; J. A. Oldham; S. R. Woby	2016	Does adding cognitive-behavioural physiotherapy to exercise improve outcome in patients with chronic neck pain? A randomised controlled trial	Physiotherapy (United Kingdom)
F. C. Barros; A. M. Cabral; R. D. C. Moreira; T. D. Sato	2019	Does adherence to workplace-based exercises alter physical capacity, pain intensity and productivity?	European Journal of Physiotherapy
L. Zhu; X. Wei; S. Wang	2016	Does cervical spine manipulation reduce pain in people with degenerative cervical radiculopathy? A systematic review of the evidence, and a meta-analysis	Clinical rehabilitation
L. I. G. U. O. Zhu; X. U. Wei; S. Wang	2016	Does cervical spine manipulation reduce pain in people with degenerative cervical radiculopathy? A systematic review of the evidence, and a meta-analysis	Clinical Rehabilitation
P. Bobos; E. Billis; D. T. Papanikolaou; C. Koutsojannis; J. C. MacDermid	2016	Does deep cervical flexor muscle training affect pain pressure thresholds of myofascial trigger points in patients with chronic neck pain? a prospective randomized controlled trial	Rehabil Res Pract
J. Fricton; A. Velly; W. Ouyang; J. O. Look	2009	Does exercise therapy improve headache? A systematic review with meta-analysis	Current Pain and Headache Reports
I. M. Moustafa; A. A. Diab; F. Hegazy; D. E. Harrison	2018	Does improvement towards a normal cervical sagittal configuration aid in the management of cervical myofascial pain syndrome: a 1-year randomized controlled trial	Bmc Musculoskeletal Disorders
B. M. Busanich; S. D. Verscheure	2006	Does McKenzie therapy improve outcomes for back pain?	Journal of Athletic Training
R. La Touche; A. Paris-Alemany; J. S. Mannheimer; S. Angulo-Diaz-Parreno; M. D. Bishop; A. Lopez-Valverde-Centeno; H. von Piekartz; J. Fernandez-Carnero	2013	Does Mobilization of the Upper Cervical Spine Affect Pain Sensitivity and Autonomic Nervous System Function in Patients With Cervico-craniofacial Pain? A Randomized-controlled Trial	Clinical Journal of Pain
W. Willaert; A. Malfliet; I. Coppieters; D. Lenoir; R. De Pauw; L. Danneels; N. Roussel; M. Meeus; B. Cagnie; J. Nijs; J. Kregel	2020	Does Pain Neuroscience Education and Cognition-Targeted Motor Control Training Improve Cervical Motor Output? Secondary Analysis of a Randomized Clinical Trial	Pain Practice
T. De Marchi; V. M. Schmitt; G. P. Machado; J. S. de Sene; C. D. de Col; O. Tairova; M. Salvador; E. C. P. Leal	2017	Does photobiomodulation therapy is better than cryotherapy in muscle recovery after a high-intensity exercise? A randomized, double-blind, placebo-controlled clinical trial	Lasers in Medical Science
M. A. Hansen; H. J. Kim; E. M. Van Alstyne; A. C. Skelly; M. G. Fehlings	2012	Does postsurgical cervical deformity affect the risk of cervical adjacent segment pathology? A systematic review	Spine
R. Lauche; P. M. Wayne; J. Fehr; C. Stumpe; G. Dobos; H. Cramer	2017	Does Postural Awareness Contribute to Exercise-Induced Improvements in Neck Pain Intensity? A Secondary Analysis of a Randomized Controlled Trial Evaluating Tai Chi and Neck Exercises	Spine
D. Rossini; L. Magri; A. Lucca; S. Giordani; E. Smeraldi; R. Zanardi	2005	Does rTMS hasten the response to escitalopram, sertraline, or venlafaxine in patients with major depressive disorder? A double-blind, randomized, sham-controlled trial	Journal of Clinical Psychiatry
J. Rodríguez-Sanz; M. Malo-Urriés; J. Corral-de-Toro; C. López-de-Celis; M. O. Lucha-López; J. M. Tricás-Moreno; A. I. Lorente; C. Hidalgo-García	2020	Does the Addition of Manual Therapy Approach to a Cervical Exercise Program Improve Clinical Outcomes for Patients with Chronic Neck Pain in Short- and Mid-Term? A Randomized Controlled Trial	International Journal of Environmental Research and Public Health
G. Jull; M. Sterling; J. Kenardy; E. Beller	2007	Does the presence of sensory hypersensitivity influence outcomes of physical rehabilitation for chronic whiplash? - A preliminary RCT	Pain
T. Dalager; T. G. V. Bredahl; M. T. Pedersen; E. Boyle; L. L. Andersen; G. Sjøgaard	2015	Does training frequency and supervision affect compliance, performance and muscular health? A cluster randomized controlled trial	Manual Therapy
K. K. Roessler; R. Rugulies; R. Bilberg; L. L. Andersen; M. K. Zebis; G. Sjøgaard	2013	Does work-site physical activity improve self-reported psychosocial workplace factors and job satisfaction? A randomized controlled intervention study	International Archives of Occupational and Environmental Health
J. C. Brown; A. B. Troxel; B. Ky; N. Damjanov; B. S. Zemel; M. R. Rickels; A. D. Rhim; A. K. Rustgi; K. S. Courneya; K. H. Schmitz	2018	Dose-response Effects of Aerobic Exercise Among Colon Cancer Survivors: A Randomized Phase II Trial	Clinical Colorectal Cancer
A. H. Saeterbakken; P. Makrygiannis; N. Stien; T. E. J. Solstad; M. Shaw; V. Andersen; H. Pedersen	2020	Dose-response of resistance training for neck-and shoulder pain relief: A workplace intervention study	BMC Sports Science, Medicine and Rehabilitation
C. H. Andersen; L. L. Andersen; M. T. Pedersen; P. Mortensen; K. Karstad; O. S. Mortensen; M. K. Zebis; G. Sjøgaard	2013	Dose-response of strengthening exercise for treatment of severe neck pain in women	Journal of Strength and Conditioning Research
R. Nikander; E. Mälkiä; J. Parkkari; A. Heinonen; H. Starck; J. Ylinen	2006	Dose-response relationship of specific training to reduce chronic neck pain and disability	Medicine and Science in Sports and Exercise
E. R. Gattie; J. A. Cleland; S. J. Snodgrass	2017	Dry Needling for Patients With Neck Pain	JMIR Research Protocols
E. Cerezo-Téllez; M. T. Lacomba; I. Fuentes-Gallardo; O. Mayoral del Moral; B. Rodrigo-Medina; C. Gutiérrez Ortega	2016	Dry needling of the trapezius muscle in office workers with neck pain: a randomized clinical trial	Journal of Manual and Manipulative Therapy
G. Barassi; M. Supplizi; L. Prosperi; G. Irace; A. Younes; M. Della Rovere; A. Rabini; A. Colombo; A. Di Iorio	2021	Dual-wavelength high-power laser therapy and neuromuscular manual therapy in chronic neck pain: A randomized clinical trial	Journal of Biological Regulators and Homeostatic Agents
F. Bregeon	2003	Dynamic neck muscle training or relaxation does not improve chronic neck pain	Australian Journal of Physiotherapy
H. E. Berg; G. Berggren; P. A. Tesch	1994	Dynamic neck strength training effect on pain and function	Archives of Physical Medicine and Rehabilitation
J. Nijs; E. Kosek; J. Van Oosterwijck; M. Meeus	2012	Dysfunctional Endogenous Analgesia During Exercise in Patients with Chronic Pain: To Exercise or Not to Exercise?	Pain Physician
I. M. Muo; S. D. Macdonald; R. Madan; S. J. Park; A. M. Gharib; P. E. Martinez; M. F. Walter; S. B. Yang; J. A. Rodante; A. B. Courville; P. J. Walter; H. Cai; M. Glicksman; G. M. Guerrieri; R. R. Ben-Dor; R. Ouwerkerk; S. Mao; J. H. Chung	2019	Early effects of roflumilast on insulin sensitivity in adults with prediabetes and overweight/obesity involve age-associated fat mass loss – Results of an exploratory study	Diabetes, Metabolic Syndrome and Obesity: Targets and Therapy
J. R. Crawford; R. J. Khan; G. W. Varley	2004	Early management and outcome following soft tissue injuries of the neck-a randomised controlled trial	Injury
B. Kara; Y. Yildirim; S. Erbayraktar	2008	Early physiotherapy results of patients who underwent two different operations on the cervical region	Journal of Back and Musculoskeletal Rehabilitation
J. Huber; P. Lisiński	2019	Early results of supervised versus unsupervised rehabilitation of patients with cervical pain	International Journal of Artificial Organs
A. M. Heredia-Rizo; K. K. Petersen; L. Arendt-Nielsen; P. Madeleine	2020	Eccentric training changes the pressure pain and stiffness maps of the upper trapezius in females with chronic neck-shoulder pain: A preliminary study	Pain Medicine (United States)
E. C. P. Leal; R. A. B. Lopes-Martins; F. Dalan; M. Ferrari; F. M. Sbabo; R. A. Generosi; B. M. Baroni; S. C. Penna; V. V. Iversen; J. M. Bjordal	2008	Effect of 655-nm Low-Level Laser Therapy on Exercise-Induced Skeletal Muscle Fatigue in Humans	Photomedicine and Laser Surgery
E. C. P. Leal; R. A. B. Lopes-Martins; A. A. Vanin; B. M. Baroni; D. Grosselli; T. De Marchi; V. V. Iversen; J. M. Bjordal	2009	Effect of 830 nm low-level laser therapy in exercise-induced skeletal muscle fatigue in humans	Lasers in Medical Science
A. Villanueva; J. Rabal-Pelay; C. Berzosa; H. Gutierrez; C. Cimarras-Otal; B. Lacarcel-Tejero; A. V. Bataller-Cervero	2020	Effect of a Long Exercise Program in the Reduction of Musculoskeletal Discomfort in Office Workers	International Journal of Environmental Research and Public Health
S. Ahmed; S. Khattab; C. Haddad; J. Babineau; A. Furlan; D. Kumbhare	2018	Effect of aerobic exercise in the treatment of myofascial pain	Journal of Exercise Rehabilitation
O. Sejun; L. Minyoung; Y. Jun-Woo; K. TaeYeong; K. MinSeock; Y. BumChul	2018	Effect of aquomanual therapy on pain and physical function of patients with chronic musculoskeletal disorders: A pilot study using quantitative and qualitative methods	European Journal of Integrative Medicine
A. Singh; J. Sethi; I. Basavaraddi	2021	Effect of Ardh Matsyendrasana, OM Chanting and Proprioceptive Neuromuscular Facilitation on Cervical Range of Motion and Health Related Quality of Life in Subacute Bilateral Mechanical Neck Pain: A Randomised Controlled Trial	Journal of Clinical and Diagnostic Research
M. Lidegaard; R. B. Jensen; C. H. Andersen; M. K. Zebis; J. C. Colado; Y. Wang; T. Heilskov-Hansen; L. L. Andersen	2013	Effect of brief daily resistance training on occupational neck/shoulder muscle activity in office workers with chronic pain: Randomized controlled trial	BioMed Research International
K. Jay; M. C. schraefel; C. H. Andersen; F. S. Ebbesen; D. H. Christiansen; J. Skotte; M. K. Zebis; L. L. Andersen	2013	Effect of brief daily resistance training on rapid force development in painful neck and shoulder muscles: Randomized controlled trial	Clinical Physiology and Functional Imaging
F. Bautista-Aguirre; A. Oliva-Pascual-Vaca; A. M. Heredia-Rizo; J. J. Bosca-Gandia; F. Ricard; C. Rodriguez-Blanco	2017	Effect of cervical vs. thoracic spinal manipulation on peripheral neural features and grip strength in subjects with chronic mechanical neck pain: a randomized controlled trial	European Journal of Physical and Rehabilitation Medicine
S. Şekeröz; E. Aslan Telci; N. Akkaya	2019	Effect of chronic neck pain on balance, cervical proprioception, head posture, and deep neck flexor muscle endurance in the elderly	Turk Geriatri Dergisi
C. Bernal-Utrera; E. Anarte-Lazo; J. J. Gonzalez-Gerez; M. Saavedra-Hernandez; E. De-La-Barrera-Aranda; M. A. Serrera-Figallo; M. Gonzalez-Martin; C. Rodriguez-Blanco	2022	Effect of Combined Manual Therapy and Therapeutic Exercise Protocols on the Postural Stability of Patients with Non-Specific Chronic Neck Pain. A Secondary Analysis of Randomized Controlled Trial	Journal of Clinical Medicine
L. L. Andersen; J. L. Andersen; C. Suetta; M. Kjaer; K. Sogaard; G. Sjogaard	2009	Effect of contrasting physical exercise interventions on rapid force capacity of chronically painful muscles	Journal of Applied Physiology
S. Pawaria; S. Kalra	2020	Effect of deep cervical flexor training on respiratory functions in chronic neck pain patients with forward head posture	International Journal of Research in Pharmaceutical Sciences
S. L. Koppenhaver; A. M. Weaver; T. L. Randall; R. J. Hollins; B. A. Young; J. J. Hebert; L. Proulx; C. Fernandez-de-las-Penas		Effect of dry needling on lumbar muscle stiffness in patients with low back pain: A double blind, randomized controlled trial using shear wave elastography	Journal of Manual & Manipulative Therapy
C. Haser; T. Stoggl; M. Kriner; J. Mikoleit; B. Wolfahrt; J. Scherr; M. Halle; F. Pfab	2017	Effect of Dry Needling on Thigh Muscle Strength and Hip Flexion in Elite Soccer Players	Medicine and Science in Sports and Exercise
S. Metcalfe; H. Reese; R. Sydenham	2006	Effect of high-velocity low-amplitude manipulation on cervical spine muscle strength: A randomized clinical trial	Journal of Manual and Manipulative Therapy
K. Jay; M. Brandt; E. Sundstrup; M. C. Schraefel; M. D. Jakobsen; G. Sjogaard; L. L. Andersen	2014	Effect of individually tailored biopsychosocial workplace interventions on chronic musculoskeletal pain, stress and work ability among laboratory technicians: randomized controlled trial protocol	Bmc Musculoskeletal Disorders
Z. Tavakol; A. Shariat; S. Ghannadi; N. N. Ansari; L. Ingle; R. Honarpishe; A. Hakakzadeh; F. Haghighi	2019	Effect of intensive neuromuscular electrical stimulation on chronic neck pain: A case report	Journal of Pain Management
B. Cagnie; V. Dewitte; I. Coppieters; J. Van Oosterwijck; A. Cools; L. Danneels	2013	Effect of ischemic compression on trigger points in the neck and shoulder muscles in office workers: A cohort study	Journal of Manipulative and Physiological Therapeutics
J. Ylinen; E.-P. Takala; H. Kautiainen; M. Nykanen; A. Hakkinen; T. Pohjolainen; S.-L. Karppi; O. Airaksinen	2005	Effect of long-term neck muscle training on pressure pain threshold: a randomized controlled trial	European journal of pain (London, England)
J. Ylinen; E. P. Takala; H. Kautiainen; M. Nykanen; A. Hakkinen; T. Pohjolainen; S. L. Karppi; O. Airaksinen	2005	Effect of long-term neck muscle training on pressure pain threshold: A randomized controlled trial	European Journal of Pain
Z. L. McCormick; T. Burnham; S. Cunningham; R. W. Kendall; D. Bougie; M. Teramoto; D. R. Walega	2020	Effect of low-dose lidocaine on objective upper extremity strength and immediate pain relief following cervical interlaminar epidural injections: A double-blinded randomized controlled trial	Regional Anesthesia and Pain Medicine
A. Häkkinen; P. Salo; U. Tarvainen; K. Wiren; J. Ylinen	2007	Effect of manual therapy and stretching on neck muscle strength and mobility in chronic neck pain	Journal of Rehabilitation Medicine
A. M. Alshami; D. A. Bamhair	2021	Effect of manual therapy with exercise in patients with chronic cervical radiculopathy	Trials
N. Miranda; V. Kage	2020	Effect of MaRhyThe versus myofascial mobility tool in female individuals with or without neck pain having forward head posture and buffalo hump – A randomized clinical trial	Indian Journal of Physical Therapy and Research
M. A. Khalil; H. Alkhozamy; S. Fadle; A. M. Hefny; M. A. Ismail	2019	Effect of Mulligan upper cervical manual traction in the treatment of cervicogenic headache: A randomized controlled trial	Physiotherapy Quarterly
A. Hungund; S. Metgud; A. Heggannavar	2020	Effect of myokinetic stretching technique and spinal mobilization with arm movement in subjects with cervical radiculopathy: A randomized clinical trial	Indian J Phys Ther Res
D. Falla; G. Jull; T. Russell; B. Vicenzino; P. Hodges	2007	Effect of neck exercise on sitting posture in patients with chronic neck pain	Physical Therapy
J. Ylinen; R. Nikander; M. Nykanen; H. Kautiainen; A. Hakkinen	2010	Effect of neck exercises on cervicogenic headache: a randomized controlled trial	Journal of rehabilitation medicine
M. Zabihhosseinian; P. Yielder; R. Wise; M. Holmes; B. Murphy	2021	Effect of neck muscle fatigue on hand muscle motor performance and early somatosensory evoked potentials	Brain Sciences
P. K. Salo; A. H. Hakkinen; H. Kautiainen; J. J. Ylinen	2010	Effect of neck strength training on health-related quality of life in females with chronic neck pain: a randomized controlled 1-year follow-up study	Health and Quality of Life Outcomes
J. A. Boscia; K. K. Pudi; M. T. Zvarich; L. Sanford; S. K. Siederer; C. Crim	2012	Effect of Once-Daily Fluticasone Furoate/Vilanterol on 24-Hour Pulmonary Function in Patients With Chronic Obstructive Pulmonary Disease: A Randomized, Three-Way, Incomplete Block, Crossover Study	Clinical Therapeutics
A. Malfliet; J. Kregel; I. Coppieters; R. De Pauw; M. Meeus; N. Roussel; B. Cagnie; L. Danneels; J. Nijs	2018	Effect of Pain Neuroscience Education Combined With Cognition-Targeted Motor Control Training on Chronic Spinal Pain A Randomized Clinical Trial	Jama Neurology
L. L. Andersen; K. B. Christensen; A. Holtermann; O. M. Poulsen; G. Sjøgaard; M. T. Pedersen; E. A. Hansen	2010	Effect of physical exercise interventions on musculoskeletal pain in all body regions among office workers: A one-year randomized controlled trial	Manual Therapy
M. D. Jakobsen; E. Sundstrup; M. Brandt; L. L. Andersen	2018	Effect of physical exercise on musculoskeletal pain in multiple body regions among healthcare workers	Musculoskeletal science and practice
L. L. Andersen; C. H. Andersen; M. K. Zebis; P. K. Nielsen; K. Sogaard; G. Sjogaard	2008	Effect of physical training on function of chronically painful muscles: a randomized controlled trial	Journal of Applied Physiology
R. Ashfaq; H. Riaz	2021	Effect of pressure biofeedback training on deep cervical flexors endurance in patients with mechanical neck pain: A randomized controlled trial	Pakistan Journal of Medical Sciences
C. H. Andersen; R. H. Jensen; T. Dalager; M. K. Zebis; G. Sjogaard; L. L. Andersen	2017	Effect of resistance training on headache symptoms in adults: Secondary analysis of a RCT	Musculoskeletal Science and Practice
V. Mohan; N. B. Ahmad; N. B. Tambi	2016	Effect of respiratory exercises on neck pain patients: A pilot study	Polish Annals of Medicine
C. H. Andersen; L. L. Andersen; M. K. Zebis; G. Sjogaard	2014	Effect of Scapular Function Training on Chronic Pain in the Neck/Shoulder Region: A Randomized Controlled Trial	Journal of Occupational Rehabilitation
T. Suvarnnato; R. Puntumetakul; S. Uthaikhup; R. Boucaut	2019	Effect of specific deep cervical muscle exercises on functional disability, pain intensity, craniovertebral angle, and neck-muscle strength in chronic mechanical neck pain: A randomized controlled trial	Journal of Pain Research
T. Holmgren; H. Björnsson Hallgren; B. Öberg; L. Adolfsson; K. Johansson	2012	Effect of specific exercise strategy on need for surgery in patients with subacromial impingement syndrome	The BMJ
M. T. Pedersen; L. L. Andersen; M. B. Jorgensen; K. Sogaard; G. Sjogaard	2013	Effect of specific resistance training on musculoskeletal pain symptoms: dose-response relationship	Journal of Strength and Conditioning Research
N. Rolving; D. H. Christiansen; L. L. Andersen; J. Skotte; J. Ylinen; O. K. Jensen; C. V. Nielsen; C. Jensen	2014	Effect of strength training in addition to general exercise in the rehabilitation of patients with non-specific neck pain. A randomized clinical trial	European Journal of Physical and Rehabilitation Medicine
G. Kim; H. Kim; W. K. Kim; J. Kim	2018	Effect of stretching-based rehabilitation on pain, flexibility and muscle strength in dancers with hamstring injury: a single-blind, prospective, randomized clinical trial	Journal of Sports Medicine and Physical Fitness
B. Lange; P. Toft; C. Myburgh; G. Sjogaard	2013	Effect of Targeted Strength, Endurance, and Coordination Exercise on Neck and Shoulder Pain Among Fighter Pilots A Randomized-controlled Trial	Clinical Journal of Pain
S. Simsek; M. Duray; F. Altug	2019	Effect of the gaze direction recognition task on pain intensity, range of motion and isometric muscle endurance in chronic neck pain	Cukurova Medical Journal
A. Helewa; C. H. Goldsmith; H. A. Smythe; P. Lee; K. Obright; L. Stitt	2007	Effect of therapeutic exercise and sleeping neck support on patients with chronic neck pain: A randomized clinical trial	Journal of Rheumatology
A. Letafatkar; P. Rabiei; G. Alamooti; L. Bertozzi; N. Farivar; M. Afshari	2020	Effect of therapeutic exercise routine on pain, disability, posture, and health status in dentists with chronic neck pain: a randomized controlled trial	International Archives of Occupational and Environmental Health
K. W. Lee; W. H. Kim	2016	Effect of thoracic manipulation and deep craniocervical flexor training on pain, mobility, strength, and disability of the neck of patients with chronic nonspecific neck pain: A randomized clinical trial	Journal of Physical Therapy Science
K.-W. Lee; W.-H. Kim	2016	Effect of thoracic manipulation and deep craniocervical flexor training onpain, mobility, strength, and disability of the neck of patients with chronic nonspecific	Journal of Physical Therapy Science
B. Rittig-Rasmussen; H. Kasch; A. Fuglsang-Frederiksen; P. Svensson; T. S. Jensen	2014	Effect of training on corticomotor excitability in clinical neck pain	European Journal of Pain
B. Gram; C. Andersen; M. K. Zebis; T. Bredahl; M. T. Pedersen; O. S. Mortensen; R. H. Jensen; L. L. Andersen; G. Sjogaard	2014	Effect of Training Supervision on Effectiveness of Strength Training for Reducing Neck/Shoulder Pain and Headache in Office Workers: Cluster Randomized Controlled Trial	Biomed Research International
L. L. Andersen; M. Kjær; K. Søgaard; L. Hansen; A. I. Kryger; G. Sjøgaard	2008	Effect of two contrasting types of physical exercise on chronic neck muscle pain	Arthritis Care and Research
A. A. Abdel-aziem; A. H. Draz; K. H. Battecha; D. M. Mosaad	2014	Effect of Ultrasound Combined with Conventional Therapy on Neck Pain, Function, and Disability in Patients with Cervical Spondylosis	Journal of Musculoskeletal Pain
K. Jay; m. c. schraefel; M. Brandt; L. L. Andersen	2014	Effect of Video-Based versus Personalized Instruction on Errors during Elastic Tubing Exercises for Musculoskeletal Pain	BioMed Research International
M. D. Jakobsen; E. Sundstrup; M. Brandt; A. Z. Kristensen; K. Jay; R. Stelter; E. Lavendt; P. Aagaard; L. L. Andersen	2014	Effect of workplace- versus home-based physical exercise on pain in healthcare workers: study protocol for a single blinded cluster randomized controlled trial	Bmc Musculoskeletal Disorders
M. D. Jakobsen; E. Sundstrup; M. Brandt; K. Jay; P. Aagaard; L. L. Andersen	2015	Effect of workplace-versus home-based physical exercise on musculoskeletal pain among healthcare workers: A cluster randomized controlled trial	Scandinavian Journal of Work, Environment and Health
O. O. Babatunde; J. L. Jordan; D. A. Van Der Windt; J. C. Hill; N. E. Foster; J. Protheroe	2017	Effective treatment options for musculoskeletal pain in primary care: A systematic overview of current evidence	PLoS ONE
J. Price; A. Rushton; I. Tyros; V. Tyros; N. R. Heneghan	2020	Effectiveness and optimal dosage of exercise training for chronic non-specific neck pain	PLoS ONE
J. Price; A. Rushton; I. Tyros; V. Tyros; N. R. Heneghan	2020	Effectiveness and optimal dosage of exercise training for chronic non-specific neck pain: A systematic review with a narrative synthesis	Plos One
J. Price; A. Rushton; I. Tyros; N. R. Heneghan	2019	Effectiveness and optimal dosage of resistance training for chronic nonspecific neck pain: a protocol for a systematic review with a qualitative synthesis and meta-analysis	Bmj Open
F. Vonk; A. P. Verhagen; J. W. Twisk; A. J. Koke; M. W. Luiten; B. W. Koes	2009	Effectiveness of a behaviour graded activity program versus conventional exercise for chronic neck pain patients	European Journal of Pain
A. Hidalgo-Peréz; Á. Fernández-García; I. López-de-Uralde-Villanueva; A. Gil-Martínez; A. Paris-Alemany; J. Fernández-Carnero; R. La Touche	2015	Effectiveness of a motor control therapeutic exercise program combined with motor imagery on the sensorimotor function of the cervical spine: a randomized controlled trial	International Journal of Sports Physical Therapy
C. Fernandez-Lao; I. Cantarero-Villanueva; C. Fernandez-de-las-Penas; R. del Moral-Avila; A. M. Castro-Sanchez; M. Arroyo-Morales	2012	Effectiveness of a Multidimensional Physical Therapy Program on Pain, Pressure Hypersensitivity, and Trigger Points in Breast Cancer Survivors A Randomized Controlled Clinical Trial	Clinical Journal of Pain
	2012	Effectiveness of a multidimensional physical therapy program on pain, pressure hypersensitivity, and trigger points in breast cancer survivors. A randomized controlled clinical trial	Clinical Journal of Pain
J. H. Suni; M. Rinne; K. Tokola; A. Mänttäri; T. Vasankari	2017	Effectiveness of a standardised exercise programme for recurrent neck and low back pain: A multicentre, randomised, two-arm, parallel group trial across 34 fitness clubs in Finland	BMJ Open Sport and Exercise Medicine
D. Falla; R. Lindstrom; L. Rechter; S. Boudreau; F. Petzke	2013	Effectiveness of an 8-week exercise programme on pain and specificity of neck muscle activity in patients with chronic neck pain: A randomized controlled study	European Journal of Pain
J. H. Lee; M. Y. Lee; T. H. Lim; T. Y. Kim; S. M. Kim; D. W. Suh; S. H. Lee; B. C. Yoon	2017	Effectiveness of an application-based neck exercise as a pain management tool for office workers with chronic neck pain and functional disability: A pilot randomized trial	Eur J Integr Med
V. Pérez-Cabezas; C. Ruiz-Molinero; J. J. Jimenez-Rejano; G. Chamorro-Moriana; G. Gonzalez-Medina; R. Chillon-Martinez	2020	Effectiveness of an Eye-Cervical Re-Education Program in Chronic Neck Pain	Evidence-based Complementary and Alternative Medicine : eCAM
A. V. L. de Araújo; F. P. G. Ribeiro; T. Massetti; K. A. Potter-Baker; M. Cortes; E. B. Plow; T. D. da Silva; J. Tonks; R. Anghinah; F. H. Magalhães; F. Fregni; C. B. de Mello Monteiro	2020	Effectiveness of anodal transcranial direct current stimulation to improve muscle strength and motor functionality after incomplete spinal cord injury: a systematic review and meta-analysis	Spinal Cord
W. Nida; A. Muhammad; N. Rabia; N. Sumaira; Z. S. W. Raza	2021	Effectiveness of cervical manual mobilization techniques versus stretching exercises for pain relief in the management of neck pain	Balneo and Prm Research Journal
S. Pawaria; D. S. Sudhan; S. Kalra	2019	Effectiveness of Cervical Stabilisation Exercises on Respiratory Strength in Chronic Neck Pain Patients with Forward Head Posture- A Pilot Study	Journal of Clinical and Diagnostic Research
S. Pawaria; D. S. Sudan; S. Kalra; J. Yadav	2019	Effectiveness of cervical stabilization exercises with feedback on respiratory status in chronic neck pain patients with forward head posture	International Journal of Physiotherapy
D. Meldrum; S. Herdman; R. Vance; D. Murray; K. Malone; D. Duffy; A. Glennon; R. McConn-Walsh	2015	Effectiveness of Conventional Versus Virtual Reality-Based Balance Exercises in Vestibular Rehabilitation for Unilateral Peripheral Vestibular Loss: Results of a Randomized Controlled Trial	Archives of Physical Medicine and Rehabilitation
G. P. Raja; N. S. Bhat; C. Fernandez-de-las-Penas; R. Gangavelli; F. Davis; R. Shankar; A. Prabhu	2021	Effectiveness of deep cervical fascial manipulation and yoga postures on pain, function, and oculomotor control in patients with mechanical neck pain: study protocol of a pragmatic, parallel-group, randomized, controlled trial	Trials
E. Skillgate; O. J. Pico-Espinosa; P. Cote; I. Jensen; P. Viklund; M. Bottai; L. W. Holm	2020	Effectiveness of deep tissue massage therapy, and supervised strengthening and stretching exercises for subacute or persistent disabling neck pain. The Stockholm Neck (STONE) randomized controlled trial	Musculoskeletal Science and Practice
E. Cerezo-Tellez; M. Torres-Lacomba; I. Fuentes-Gallardo; M. Perez-Munoz; O. Mayoral-del-Moral; E. Lluch-Girbes; L. Prieto-Valiente; D. Falla	2016	Effectiveness of dry needling for chronic nonspecific neck pain: a randomized, single-blinded, clinical trial	Pain
V. Sobhani; A. Shamsoddini; A. Khatibi-Aghda; V. Mazloum; H. H. Kia; M. K. E. Meybodi	2017	Effectiveness of Dry Needling, Manual Therapy, and Kinesio Taping (R) for Patients with Chronic Myofascial Neck Pain: A Single-Blind Clinical Trial	Trauma Monthly
S. Louw; S. Makwela; L. Manas; L. Meyer; D. Terblanche; Y. Brink	2017	Effectiveness of exercise in office workers with neck pain: A systematic review and meta-analysis	South African Journal of Physiotherapy
P. Kull; B. Reichert	2018	Effectiveness of Exercise Interventions in the Treatment of Non-specific Neck Pain	Manuelle Therapie
M. S. Alshahrani; J. S. Tedla; R. S. Reddy; F. Asiri	2020	Effectiveness of Hydrogalvanic Bath on Improving Pain, Disability, and Quality of Life in Individuals with Chronic Nonspecific Neck Pain	Evidence-based Complementary and Alternative Medicine : eCAM
M. Jeitler; S. Brunnhuber; L. Meier; R. LÃ¼dtke; A. BÃ¼ssing; C. Kessler; A. Michalsen	2015	Effectiveness of Jyoti Meditation for Patients With Chronic Neck Pain and Psychological Distressâ€”A Randomized Controlled ClinicalÂ Trial	Journal of Pain
R. S. Y. Reddy; A. G. Maiya; S. K. Rao; K. A. Alahmari; J. S. Tedla; P. K. Kandakurti; V. N. Kakaraparthi	2021	Effectiveness of Kinaesthetic Exercise program on Position Sense, Pain, and Disability in Chronic Neck Pain Patients with Cervical Spondylosis - A Randomized Comparative Trial	Physikalische Medizin Rehabilitationsmedizin Kurortmedizin
S. Prabhu; P. Gurudut	2017	Effectiveness of Kinesio Taping for Hand on Grip Strength and Upper Limb Function in Subjects with Cervical Radiculopathy: A Randomized Controlled Trial	International Journal of Medical Research & Health Sciences
M. C. Puerma-Castillo; M. C. García-Ríos; M. E. Pérez-Gómez; M. E. Aguilar-Ferrándiz; M. I. Peralta-Ramírez	2018	Effectiveness of kinesio taping in addition to conventional rehabilitation treatment on pain, cervical range of motion and quality of life in patients with neck pain: A randomized controlled trial	Journal of Back and Musculoskeletal Rehabilitation
G. Bronfort; M. Haas; R. Evans; B. Leininger; J. Triano	2010	Effectiveness of manual therapies: The UK evidence report	Chiropractic and Osteopathy
E. J. Thoomes	2016	Effectiveness of manual therapy for cervical radiculopathy, a review	Chiropractic and Manual Therapies
L. B. Calixtre; A. B. Oliveira; L. R. de Sena Rosa; S. Armijo-Olivo; C. M. Visscher; F. Alburquerque-Sendín	2019	Effectiveness of mobilisation of the upper cervical region and craniocervical flexor training on orofacial pain, mandibular function and headache in women with TMD. A randomised, controlled trial	Journal of Oral Rehabilitation
A. Yildirim; A. Akbas; G. D. Surucu; M. Karabiber; D. E. Gedik; S. Akturk	2016	Effectiveness of mobilization practices for patients with neck pain due to myofascial pain syndrome: a randomized clinical trial	Turkiye Fiziksel Tip Ve Rehabilitasyon Dergisi-Turkish Journal of Physical Medicine and Rehabilitation
A. Yıldırım; A. Akbaş; G. Dost Sürücü; M. Karabiber; D. Eken Gedik; S. Aktürk	2016	Effectiveness of mobilization practices for patients with neck pain due to myofascial pain syndrome: A randomized clinical trial	Turkiye Fiziksel Tip ve Rehabilitasyon Dergisi
C. Savva; G. Giakas; M. Efstathiou; C. Karagiannis; I. Mamais	2016	Effectiveness of neural mobilization with intermittent cervical traction in the management of cervical radiculopathy: A randomized controlled trial	International Journal of Osteopathic Medicine
T. L. Marik; S. C. Roll	2017	Effectiveness of occupational therapy interventions for musculoskeletal shoulder conditions: A systematic review	American Journal of Occupational Therapy
A. M. P. Nunes; J. P. A. M. Moita	2015	Effectiveness of physical and rehabilitation techniques in reducing pain in chronic trapezius myalgia	International journal of osteopathic medicine
W. T. J. Wang; S. L. Olson; A. H. Campbell; W. P. Hanten; P. B. Gleeson	2003	Effectiveness of physical therapy for patients with neck pain: An individualized approach using a clinical decision-making algorithm	American Journal of Physical Medicine and Rehabilitation
F. X. D. Araujo; M. Scholl Schell; D. C. Ribeiro	2017	Effectiveness of Physiotherapy interventions plus Extrinsic Feedback for neck disorders: A systematic review with meta-analysis	Musculoskeletal Science and Practice
F. X. de Araujo; M. S. Schell; D. C. Ribeiro	2017	Effectiveness of Physiotherapy interventions plus Extrinsic Feedback for neck disorders: A systematic review with meta-analysis	Musculoskeletal Science and Practice
R. Haigh; A. K. Clarke	1999	Effectiveness of rehabilitation for spinal pain	Clinical Rehabilitation
C. T. Susana; T. M. L. Maria; D. S. Pilar; M. M. T. María; M. S. Pilar; M. G. Valentín	2021	Effectiveness of self-applied acupressure for cervical pain of benign	Acupuncture in Medicine
L. L. Andersen; C. A. Saervoll; O. S. Mortensen; O. M. Poulsen; H. Hannerz	2011	Effectiveness of small daily amounts of progressive resistance training for frequent neck/shoulder pain: Randomised controlled trial	Pain
C. Griffiths; K. Dziedzic; J. Waterfield; J. Sim	2009	Effectiveness of specific neck stabilization exercises or a general neck exercise program for chronic neck disorders: A randomized controlled trial	Journal of Rheumatology
S. Shenoy; J. Sodhi; J. S. Sandhu	2010	Effectiveness of strengthening exercises in the management of forward head posture among computer professionals	Indian Journal of Physiotherapy & Occupational Therapy
T. Duymaz; N. Yagci	2018	Effectiveness of the mulligan mobilization technique in mechanical neck pain	Journal of Clinical and Analytical Medicine
S. C. Uysal; E. H. Tuzun; L. Eker; E. Angin	2019	Effectiveness of the muscle energy technique on respiratory muscle strength and endurance in patients with fibromyalgia	Journal of Back and Musculoskeletal Rehabilitation
L. D. Cazotti; A. Jones; D. Roger-Silva; L. H. C. Ribeiro; J. Natour	2018	Effectiveness of the Pilates Method in the Treatment of Chronic Mechanical Neck Pain: A Randomized Controlled Trial	Archives of Physical Medicine and Rehabilitation
L. de Araujo Cazotti; A. Jones; D. Roger-Silva; L. H. C. Ribeiro; J. Natour	2018	Effectiveness of the Pilates Method in the Treatment of Chronic Mechanical Neck Pain: A Randomized Controlled Trial	Archives of Physical Medicine and Rehabilitation
B. Dilek; I. Batmaz; M. A. Sariyildiz; E. Sahin; D. Bulut; E. Akalin; R. Cevik; K. Nas	2021	Effectiveness of training about kinesiotaping in myofascial pain syndrome: A prospective, single-blind, randomized-controlled study	Turkish Journal of Physical Medicine and Rehabilitation
I. Cantarero-Villanueva; C. Fernandez-Lao; C. Fernandez-de-las-Penas; I. B. Lopez-Barajas; R. Del-Moral-Avila; A. I. de la-Llave-Rincon; M. Arroyo-Morales	2012	Effectiveness of Water Physical Therapy on Pain, Pressure Pain Sensitivity, and Myofascial Trigger Points in Breast Cancer Survivors: A Randomized, Controlled Clinical Trial	Pain Medicine
M. A. Avila; P. R. Camargo; I. L. Ribeiro; F. Alburquerque-Sendin; A. R. Zamuner; T. F. Salvini	2017	Effects of a 16-week hydrotherapy program on three-dimensional scapular motion and pain of women with fibromyalgia: A single-arm study	Clinical Biomechanics
L. Pasqualini; S. Ministrini; R. Lombardini; F. Bagaglia; R. Paltriccia; R. Pippi; L. Collebrusco; E. Reginato; E. Sbroma Tomaro; E. Marini; M. D'Abbondanza; A. M. Scarponi; P. De Feo; M. Pirro	2019	Effects of a 3-month weight-bearing and resistance exercise training on circulating osteogenic cells and bone formation markers in postmenopausal women with low bone mass	Osteoporosis international
M. Sabbagh; C. Sadowsky; B. Tousi; M. E. Agronin; G. Alva; C. Armon; C. Bernick; A. P. Keegan; S. Karantzoulis; E. Baror; M. Ploznik; A. Pascual-Leone	2020	Effects of a combined transcranial magnetic stimulation (TMS) and cognitive training intervention in patients with Alzheimer's disease	Alzheimer's and Dementia
T. Freimann; E. Merisalu; M. Pääsuke	2015	Effects of a home-exercise therapy programme on cervical and lumbar range of motion among nurses with neck and lower back pain	BMC Sports Science, Medicine and Rehabilitation
R. M. Daly; J. Gianoudis; B. de Ross; S. L. O'Connell; M. Kruger; L. Schollum; C. Gunn	2020	Effects of a multinutrient-fortified milk drink combined with exercise on functional performance, muscle strength, body composition, inflammation, and oxidative stress in middle-aged women: A 4-month, double-blind, placebo-controlled, randomized trial	American Journal of Clinical Nutrition
P. Paquette; J. Higgins; M. A. Danino; P. Harris; M. Lamontagne; D. H. Gagnon	2021	Effects of a preoperative neuromobilization program offered to individuals with carpal tunnel syndrome awaiting carpal tunnel decompression surgery: A pilot randomized controlled study	Journal of Hand Therapy
T. Sjögren; K. J. Nissinen; S. K. Järvenpää; M. T. Ojanen; H. Vanharanta; E. A. Mälkiä	2005	Effects of a workplace physical exercise intervention on the intensity of headache and neck and shoulder symptoms and upper extremity muscular strength of office workers: A cluster randomized controlled cross-over trial	Pain
G. E. Voerman; L. Sandsjö; M. M. R. Vollenbroek-Hutten; P. Larsman; R. Kadefors; H. J. Hermens	2007	Effects of ambulant myofeedback training and ergonomic counselling in female computer workers with work-related neck-shoulder complaints: A randomized controlled trial	Journal of Occupational Rehabilitation
R. F. Garcia; L. D. S. Sanchez; M. D. L. Rodriguez; G. S. Granados	2015	Effects of an exercise and relaxation aquatic program in patients with spondyloarthritis: A randomized trial	Medicina Clinica
R. Sihawong; P. Janwantanakul; W. Jiamjarasrangsi	2014	Effects of an exercise programme on preventing neck pain among office workers: a 12-month cluster-randomised controlled trial	Occupational and Environmental Medicine
D. Lytras; E. Sykaras; K. Christoulas; I. Myrogiannis; E. Kellis	2019	Effects of an integrated neuromuscular inhibition technique program on neck muscle strength and endurance in individuals with chronic mechanical neck pain	Journal of Bodywork and Movement Therapies
M. Osama	2021	Effects of autogenic and reciprocal inhibition muscle energy techniques on isometric muscle strength in neck pain: A randomized controlled trial	Journal of Back and Musculoskeletal Rehabilitation
Y. Bae	2014	Effects of cervical deep muscle strengthening in a neck pain: A patient with klippel-feil syndrome	Journal of Physical Therapy Science
X. Galindez-Ibarbengoetxea; I. Setuain; L. L. Andersen; R. Ramírez-Velez; M. González-Izal; A. Jauregi; M. Izquierdo	2017	Effects of cervical high-velocity low-amplitude techniques on range of motion, strength performance, and cardiovascular outcomes: A review	Journal of Alternative and Complementary Medicine
M. A. Bracht; A. C. B. Coan; A. Yahya; M. J. D. Santos	2018	Effects of cervical manipulation on pain, grip force control, and upper extremity muscle activity: a randomized controlled trial	Journal of Manual and Manipulative Therapy
S. M. H. Tsang; B. C. L. So; R. W. L. Lau; J. Dai; G. P. Y. Szeto	2018	Effects of combining ergonomic interventions and motor control exercises on muscle activity and kinematics in people with work-related neck–shoulder pain	European Journal of Applied Physiology
Yan ZW, Yang Z, Zhao FL, Gao Y, Wu ZK, Wang JL, Zhou M.	2022	Effect of sling exercise therapy on surface electromyography and muscle thickness of superficial cervical muscle groups in female patients with chronic neck pain	J Back Musculoskelet Rehabil
G. de Almeida Tolentino; L. Lima Florencio; C. Ferreira Pinheiro; F. Dach; C. Fernández-de-las-Peñas; D. Bevilaqua-Grossi	2021	Effects of combining manual therapy, neck muscle exercises, and therapeutic pain neuroscience education in patients with migraine: a study protocol for a randomized clinical trial	BMC Neurology
G. D. Tolentino; L. L. Florencio; C. F. Pinheiro; F. Dach; C. Fernandez-de-las-Penas; D. Bevilaqua-Grossi	2021	Effects of combining manual therapy, neck muscle exercises, and therapeutic pain neuroscience education in patients with migraine: a study protocol for a randomized clinical trial	Bmc Neurology
Y.-H. Chen; C.-Y. Huang; W.-A. Liang; C.-R. Lin; Y.-H. Chao	2021	Effects of Conscious Control of Scapular Orientation in Oral Cancer	Integrative Cancer Therapies
Y. He; W. Sun; X. Zhao; M. Ma; Z. Zheng; L. Xu	2019	Effects of core stability exercise for patients with neck pain: A protocol for systematic review and meta-analysis	Medicine
H. Yikang; S. Wudong; Z. Xianghu; M. Ming; Z. Zengbin; X. Liang; Y. He; W. Sun; X. Zhao; M. Ma; Z. Zheng; L. Xu	2019	Effects of core stability exercise for patients with neck pain: A protocol for systematic review and meta-analysis	Medicine
A. Mehri; A. Letafatkar; Z. Khosrokiani	2020	Effects of Corrective Exercises on Posture, Pain, and Muscle Activation of Patients With Chronic Neck Pain Exposed to Anterior-Posterior Perturbation	Journal of Manipulative and Physiological Therapeutics
D. Bielefeldt-Astudillo; C. Bascour-Sandoval	2020	Effects of cranio-cervical flexion and manual spinal mobilisation in patients with chronic neck pain: Case series	Fisioterapia
S. Yoon; T. Lefrançois-Daignault; J. N. Côté	2019	Effects of cycling while typing on upper limb and performance characteristics	Applied Ergonomics
J. Blomgren; E. Strandell; G. Jull; I. Vikman; U. Röijezon	2018	Effects of deep cervical flexor training on impaired physiological functions associated with chronic neck pain: A systematic review 11 Medical and Health Sciences 1103 Clinical Sciences	BMC Musculoskeletal Disorders
A. Martin-Rodriguez; E. Saez-Olmo; D. Pecos-Martin; C. Calvo-Lobo	2019	Effects of dry needling in the sternocleidomastoid muscle on cervical motor control in patients with neck pain: a randomised clinical trial	Acupuncture in Medicine
A. Irfan; F. Sharif; F. Shaheen; A. Afzal	2018	Effects of dynamic muscle strengthening and isometric muscle strengthening in treatment of mechanical neck pain; a randomized clinical trial	Rawal Medical Journal
B. C. L. So; G. P. Y. Szeto; R. W. L. Lau; J. Dai; S. M. H. Tsang	2019	Effects of Ergomotor Intervention on Improving Occupational Health in Workers with Work-Related Neck-Shoulder Pain	International Journal of Environmental Research and Public Health
D. E. Lytras; E. I. Sykaras; K. I. Christoulas; I. S. Myrogiannis; E. Kellis	2020	Effects of Exercise and an Integrated Neuromuscular Inhibition Technique Program in the Management of Chronic Mechanical Neck Pain: A Randomized Controlled Trial	Journal of Manipulative and Physiological Therapeutics
S. H. Chung; J. G. Her; T. Ko; Y. Y. You; J. S. Lee	2012	Effects of Exercise on Deep Cervical Flexors in Patients with Chronic Neck Pain	Journal of Physical Therapy Science
Mendes Fernandes T, Méndez-Sánchez R, Puente-González AS, Martín-Vallejo FJ, Falla D, Vila-Chã C.	2023	A randomized controlled trial on the effects of "Global Postural Re-education" versus neck specific exercise on pain, disability, postural control, and neuromuscular features in women with chronic non-specific neck pain	Eur J Phys Rehabil Med
T. Mendes-Fernandes; A. S. Puente-Gonzalez; M. A. Marquez-Vera; C. Vila-Cha; R. Mendez-Sanchez	2021	Effects of Global Postural Reeducation versus Specific Therapeutic Neck Exercises on Pain, Disability, Postural Control, and Neuromuscular Efficiency in Women with Chronic Nonspecific Neck Pain: Study Protocol for a Randomized, Parallel, Clinical Trial	International Journal of Environmental Research and Public Health
Y. G. Bak	2018	Effects of home exercise program on chronic neck pain in taxi drivers	Asia Life Sciences
S. K. Chua; N. F. A. Muthalib; N. S. Md Shukri; Z. Zahari	2021	Effects of home exercise program on pain and neck functions in individuals with non- specific neck pain	Malaysian Journal of Medicine and Health Sciences
M. Sremakaew; G. Jull; J. Treleaven; M. Barbero; D. Falla; S. Uthaikhup	2018	Effects of local treatment with and without sensorimotor and balance exercise in individuals with neck pain: Protocol for a randomized controlled trial	BMC Musculoskeletal Disorders
C. Turkmen; N. Kose; S. Bilgin; H. Cetin; E. Dulger; B. Altin; S. Aksoy	2020	Effects of local vibration and cervical stabilization exercises on balance, joint position sense, and isometric muscle performance in young adults: A randomized controlled study	Isokinetics and Exercise Science
P. Salo; N. Ylonen-Kayra; A. Hakkinen; H. Kautiainen; E. Malkia; J. Ylinen	2012	Effects of long-term home-based exercise on health-related quality of life in patients with chronic neck pain: A randomized study with a 1-year follow-up	Disability and Rehabilitation
A. Tosun; S. Türe; A. Askin; E. U. Yardimci; S. U. Demirdal; T. K. Incesu; O. Tosun; H. Kocyigit; G. Akhan; F. M. Gelal	2017	Effects of Low-Frequency repetitive transcranial magnetic stimulation and neuromuscular electrical stimulation on upper extremity motor recovery in the early period after stroke: A preliminary study	Topics in Stroke Rehabilitation
S.-H. Park; M.-M. Lee	2020	Effects of Lower Trapezius Strengthening Exercises on Pain, Dysfunction, Posture Alignment, Muscle Thickness and Contraction Rate in Patients with Neck Pain; Randomized Controlled Trial	Medical Science Monitor : International Medical Journal of Experimental and Clinical Research
S. H. Park; M. M. Lee	2020	Effects of lower trapezius strengthening exercises on pain, dysfunction, posture alignment, muscle thickness and contraction rate in patients with neck pain; randomized controlled trial	Medical Science Monitor
C. Cometti; C. Païzis; A. Casteleira; G. Pons; N. Babault	2018	Effects of mixed reality head-mounted glasses during 90 minutes of mental and manual tasks on cognitive and physiological functions	PeerJ
N. AlKhadhrawi; A. Alshami	2019	Effects of myofascial trigger point dry cupping on pain and function in patients with plantar heel pain: A randomized controlled trial	Journal of Bodywork and Movement Therapies
T. Rudolfsson; M. Djupsjobacka; C. Hger; M. Bjorklund	2014	Effects of neck coordination exercise on sensorimotor function in chronic neck pain: A randomized controlled trial	J Rehabil Med
M. H. Lee; S. J. Park; J. S. Kim	2013	Effects of neck exercise on high-school students' neck-shoulder posture	Journal of Physical Therapy Science
J. J. Ylinen; A. H. Hakkinen; E. P. Takala; M. J. Nykanen; H. J. Kautiainen; E. A. Malkia; T. H. Pohjolainen; S. L. Karppi; O. V. P. Airaksinens	2006	Effects of neck muscle training in women with chronic neck pain: One-year follow-up study	Journal of Strength and Conditioning Research
A. Peolsson; M. Landén Ludvigsson; T. Overmeer; A. Dedering; L. Bernfort; G. Johansson; A. S. Kammerlind; G. Peterson	2013	Effects of neck-specific exercise with or without a behavioural approach in addition to prescribed physical activity for individuals with chronic whiplash-associated disorders: A prospective randomised study	BMC Musculoskeletal Disorders
M. Soysal; B. Kara	2020	Effects of Pilates exercises on pain, disability and postural control in patients with chronic neck pain: randomized controlled trial	Cukurova Medical Journal
M. A. McCaskey; C. Schuster-Amft; B. Wirth; E. D. de Bruin	2015	Effects of postural specific sensorimotor training in patients with chronic low back pain: study protocol for randomised controlled trial	Trials
S. W. Wah; R. Puntumetakul; R. Boucaut	2021	Effects of proprioceptive and craniocervical flexor training on static balance in university student smartphone users with balance impairment: A randomized controlled trial	Journal of Pain Research
M. A. McCaskey; C. Schuster-Amft; B. Wirth; Z. Suica; E. D. de Bruin	2014	Effects of proprioceptive exercises on pain and function in chronic neck- and low back pain rehabilitation: a systematic literature review	Bmc Musculoskeletal Disorders
A. Fatima; Z. Veqar; S. Zaidi; T. Tanwar	2022	Effects of scapular stabilization and upper limb proprioception as an adjunct to cervical stabilization in chronic neck pain patients: A randomized controlled trial	Journal of Bodywork and Movement Therapies
F. Özdemir; Ş. Toy; F. Kızılay; Z. T. Avcı; Z. Altay; C. Çolak	2021	Effects of scapular stabilization exercises in patients of chronic neck pain with scapular dyskinesis: A quasi-experimental study	Turkish Journal of Physical Medicine & Rehabilitation (2587-1250)
S.-Y. Kim; C.-M. An; Y.-S. Cha; D.-H. Kim	2021	Effects of sling-based manual therapy on cervicothoracic junction in patients with neck pain and forward head posture: A randomized clinical trial	Journal of bodywork and movement therapies
S. Y. Kim; C. M. An; Y. S. Cha; D. H. Kim	2021	Effects of sling-based manual therapy on cervicothoracic junction in patients with neck pain and forward head posture: A randomized clinical trial	Journal of Bodywork and Movement Therapies
D. M. Hallman; L.-G. Lindberg; B. B. Arnetz; E. Lyskov	2011	Effects of static contraction and cold stimulation on cardiovascular autonomic indices, trapezius blood flow and muscle activity in chronic neck-shoulder pain	European journal of applied physiology
M. Osama; S. Shakil Ur Rehman	2020	Effects of static stretching as compared to autogenic inhibition and reciprocal inhibition muscle energy techniques in the management of mechanical neck pain: a randomized controlled trial	JPMA. The Journal of the Pakistan Medical Association
S. Borisut; M. Vongsirnavarat; R. Vachalathiti; P. Sakulsriprasert	2013	Effects of strength and endurance training of superficial and deep neck muscles on muscle activities and pain levels of females with chronic neck pain	Journal of Physical Therapy Science
A. Shariat; J. A. Cleland; M. Danaee; M. Kargarfard; B. Sangelaji; S. B. M. Tamrin	2018	Effects of stretching exercise training and ergonomic modifications on musculoskeletal discomforts of office workers	Brazilian Journal of Physical Therapy
B. B. Kim; J. H. Lee; H. J. Jeong; H. S. Cynn	2016	Effects of suboccipital release with craniocervical flexion exercise on craniocervical alignment and extrinsic cervical muscle activity in subjects with forward head posture	Journal of Electromyography and Kinesiology
M. Bjorklund; M. Djupsjobacka; A. Svedmark; C. Hager	2012	Effects of tailored neck-shoulder pain treatment based on a decision model guided by clinical assessments and standardized functional tests. A study protocol of a randomized controlled trial	Bmc Musculoskeletal Disorders
Y. S. Cho; S. J. Park; S. H. Jang; Y. C. Choi; J. H. Lee; J. S. Kim	2012	Effects of the combined treatment of Extracorporeal Shock Wave Therapy (ESWT) and stabilization exercises on pain and functions of patients with myofascial pain syndrome	Journal of Physical Therapy Science
S. Chung; Y. G. Jeong	2018	Effects of the craniocervical flexion and isometric neck exercise compared in patients with chronic neck pain: A randomized controlled trial	Physiotherapy Theory and Practice
T. Ko; U. Jeong; K. Lee	2010	Effects of the inclusion thoracic mobilization into cranio-cervical flexor exercise in patients with chronic neck pain	Journal of Physical Therapy Science
J. Rodríguez-Sanz; M. Malo-Urriés; M. O. Lucha-López; A. Pérez-Bellmunt; A. Carrasco-Uribarren; P. Fanlo-Mazas; J. Corral-de-Toro; C. Hidalgo-García	2021	Effects of the Manual Therapy Approach of Segments C0-1 and C2-3 in the Flexion-Rotation Test in Patients with Chronic Neck Pain	International Journal of Environmental Research and Public Health
S. Barene; P. Krustrup; A. Holtermann	2014	Effects of the Workplace Health Promotion Activities Soccer and Zumba on Muscle Pain, Work Ability and Perceived Physical Exertion among Female Hospital Employees	Plos One
K. Waling; B. Järvholm; G. Sundelin	2002	Effects of training on female trapezius myalgia: An intervention study with a 3-year follow-up period	Spine
Y. T. Ma; L. H. Li; Q. Han; X. L. Wang; P. Y. Jia; Q. M. Huang; Y. J. Zheng	2020	Effects of Trigger Point Dry Needling on Neuromuscular Performance and Pain of Individuals Affected by Patellofemoral Pain: A Randomized Controlled Trial	Journal of Pain Research
N. G. Lee; J. H. You	2007	Effects of trigger point pressure release on pain modulation and associated movement impairments in a patient with severe acute myofascial pain syndrome: A case report	Pain Clinic
J. J. Ylinen; E. P. Takala; M. J. Nykanen; H. J. Kautlainen; A. H. Hakkinen; O. V. P. Airaksinen	2006	Effects of twelve-month strength training subsequent to twelve-month stretching exercise in treatment of chronic neck pain	Journal of Strength and Conditioning Research
N. Ghafouri; B. Ghafouri; C. J. Fowler; B. Larsson; M. V. Turkina; L. Karlsson; B. Gerdle	2014	Effects of two different specific neck exercise interventions on palmitoylethanolamide and stearoylethanolamide concentrations in the interstitium of the trapezius muscle in women with chronic neck shoulder pain	Pain Medicine (United States)
D. Morales Tejera; H. Beltran-Alacreu; R. Cano-de-la-Cuerda; J. V. Leon Hernández; A. Martín-Pintado-Zugasti; C. Calvo-Lobo; A. Gil-Martínez; J. Fernández-Carnero	2020	Effects of Virtual Reality versus Exercise on Pain, Functional, Somatosensory and Psychosocial Outcomes in Patients with Non-specific Chronic Neck Pain	International Journal of Environmental Research and Public Health
M. Nusser; M. Kramer; S. Knapp; G. Krischak	2021	Effects of virtual reality-based neck-specific sensorimotortraining in patients with chronic neck pain: a randomized controlled pilot trial	Journal of Rehabilitation Medicine (Stiftelsen Rehabiliteringsinformation)
V. Wegener; S. Rarack; T. Tiffe; E. Grill; C. Melcher; C. Birkenmaier; V. Jansson; B. Wegener	2019	Effects of whole body vibration therapy and classic physiotherapy on postural stability in people with back pain: A randomized trial	Clinical Spine Surgery
E. B. Bramberg; G. Bergstrom; I. Jensen; J. Hagberg; L. Kwak	2017	Effects of yoga, strength training and advice on back pain: a randomized controlled trial	Bmc Musculoskeletal Disorders
S. Barene; A. Holtermann; H. Oseland; O. L. Brekke; P. Krustrup	2016	Effects on muscle strength, maximal jump height, flexibility and postural sway after soccer and Zumba exercise among female hospital employees: a 9-month randomised controlled trial	Journal of Sports Sciences
C. Ahlgren; K. Waling; F. Kadi; M. Djupsjobacka; L. E. Thornell; G. Sundelin	2001	Effects on physical performance and pain from three dynamic training programs for women with work-related trapezius myalgia	Journal of Rehabilitation Medicine
D. B. Agus; C. J. Sweeney; M. J. Morris; D. S. Mendelson; D. G. McNeel; F. R. Ahmann; J. Wang; M. K. Derynck; K. Ng; B. Lyons; D. E. Allison; M. W. Kattan; H. I. Scher	2007	Efficacy and safety of single-agent pertuzumab (rhuMAb 2C4), a human epidermal growth factor receptor dimerization inhibitor, in castration-resistant prostate cancer after progression from taxane-based therapy	Journal of Clinical Oncology
M. Dolphens; J. Nijs; B. Cagnie; M. Meeus; N. Roussel; J. Kregel; A. Malfliet; G. Vanderstraeten; L. Danneels	2014	Efficacy of a modern neuroscience approach versus usual care evidence-based physiotherapy on pain, disability and brain characteristics in chronic spinal pain patients: Protocol of a randomized clinical trial	BMC Musculoskeletal Disorders
B. Rodriguez-Romero; A. Martinez-Rodriguez; S. Pita-Fernandez; S. Riveiro-Temprano; L. Carballo	2011	Efficacy of a multimodal therapeutic exercise program in shellfish gatherers for the prevention of musculoskeletal disorders: a quasi-experimental study	Journal of Sports Medicine and Physical Fitness
S. Shiravi; A. Letafatkar; L. Bertozzi; P. Pillastrini; M. K. Tazji	2019	Efficacy of Abdominal Control Feedback and Scapula Stabilization Exercises in Participants With Forward Head, Round Shoulder Postures and Neck Movement Impairment	Sports Health-a Multidisciplinary Approach
H. A. de la Barra Ortiz; S. A. Cangas; A. C. Herrera; F. O. García; S. V. Velásquez	2021	Efficacy of class IV laser in the management of musculoskeletal pain: A systematic review	Physiotherapy Quarterly
Z. A. Iqbal; A. H. Alghadir; S. Anwer	2021	Efficacy of Deep Cervical Flexor Muscle Training on Neck Pain, Functional Disability, and Muscle Endurance in School Teachers: A Clinical Trial	Biomed Research International
A. A. Abdel-Aziem; A. H. Draz	2016	Efficacy of deep neck flexor exercise for neck pain: A randomized controlled study	Turkiye Fiziksel Tip ve Rehabilitasyon Dergisi
A. A. Berger; Y. Liu; L. Mosel; K. A. Champagne; M. T. Ruoff; E. M. Cornett; A. D. Kaye; F. Imani; A. Shakeri; G. Varrassi; O. Viswanath; I. Urits	2021	Efficacy of dry needling and acupuncture in the treatment of neck pain	Anesthesiology and Pain Medicine
R. Visvanathan; J. Paul; M. A. Manoharlal; S. Muthuswamy; N. Muthukumar	2018	Efficacy of endurance exercise on pain and disability in chronic neck pain-a systematic review	Journal of Clinical and Diagnostic Research
M. Karthi; A. D. Gopalswami; A. L. Aseer	2019	Efficacy of endurance training on deep cervical flexor muscles using pressure feedback in mechanical neck pain	International Journal of Physiotherapy
G. Öztürk; D. G. Külcü; N. Mesci; A. D. Şilte; E. Aydog	2016	Efficacy of Kinesio tape application on pain and muscle strength in patients with myofascial pain syndrome: A placebo-controlled trial	Journal of Physical Therapy Science
A. M. Elabd; A. R. Ibrahim; H. M. Elhafez; H. A. Hussien; O. M. Elabd	2020	Efficacy of Kinesio Taping and Postural Correction Exercises on Levator Scapula Electromyographic Activities in Mechanical Cervical Dysfunction: A Randomized Blinded Clinical Trial	Journal of Manipulative and Physiological Therapeutics
A. M. El-Abd; A. R. Ibrahim; H. M. El-Hafez	2017	Efficacy of kinesio taping versus postural correction exercises on pain intensity and axioscapular muscles activation in mechanical neck dysfunction: a randomized blinded clinical trial	Journal of Sports Medicine and Physical Fitness
M. El-Abd Aliaa; R. Ibrahim Abeer; M. El-Hafez Haytham	2017	Efficacy of kinesiology tape versus postural correction exercises on neck disability and axioscapular muscles fatigue in mechanical neck dysfunction: A randomized blinded clinical trial	J Bodyw Mov Ther
R. T. Chow; M. I. Johnson; R. A. B. Lopes-Martins; J. M. Bjordal	2009	Efficacy of low-level laser therapy in the management of neck pain: a systematic review and meta-analysis of randomised placebo or active-treatment controlled trials	Lancet
B. Diaz-Pulido; Y. Perez-Martin; D. Pecos-Martin; I. Rodriguez-Costa; M. Perez-Munoz; V. Calvo-Fuente; M. F. Ortiz-Jimenez; A. Asunsolo-del Barco	2021	Efficacy of Manual Therapy and Transcutaneous Electrical Nerve Stimulation in Cervical Mobility and Endurance in Subacute and Chronic Neck Pain: A Randomized Clinical Trial	Journal of Clinical Medicine
S. M. Alansari; E. F. Youssef; A. A. Shanb	2021	Efficacy of manual therapy on psychological status and pain in patients with neck pain A randomized clinical trial	Saudi Medical Journal
V. Rajalaxmi; J. Paul; M. Manoj Abraham; M. Sasirekha	2019	Efficacy of motor control and endurance exercises in neck pain: A pilot study	Indian Journal of Forensic Medicine and Pathology
Y. Dusunceli; C. Ozturk; F. Atamaz; S. Hepguler; B. Durmaz	2009	Efficacy of neck stabilization exercises for neck pain: a randomized controlled study	Journal of Rehabilitation Medicine
A. Singh; J. Sethi; I. Basavaraddi	2021	Efficacy of OM Chanting and Ardh-Matsyendrasana on Neck Pain Disability and Pressure Pain Threshold in Patients with Mechanical Neck Pain	Alternative & complementary therapies
M. Nezamuddin; S. Anwer; S. A. Khan; A. Equebal	2013	Efficacy of pressure-biofeedback guided deep cervical flexor training on neck pain and muscle performance in visual display terminal operators	Journal of Musculoskeletal Research
R. Sihawong; P. Waongenngarm; P. Janwantanakul	2021	Efficacy of risk factor education on pain intensity and disability in office workers with nonspecific neck or low back pain: A pilot cluster randomized clinical trial	Journal of Back and Musculoskeletal Rehabilitation
X. F. Shen; L. X. Ru; X. B. Yao	2021	Efficacy of scalp cooling for prevention of chemotherapy induced alopecia: a systematic review and meta-analysis	European review for medical and pharmacological sciences
G. Bronfort; M. Haas; R. L. Evans; L. M. Bouter	2004	Efficacy of spinal manipulation and mobilization for low back pain and neck pain: A systematic review and best evidence synthesis	Spine Journal
C. Zang; Y. Y. Zhou; Y. H. Liu; B. B. Wu	2020	Efficacy of Stabilization Exercise for Neck Pain: A Narrative Review and Meta-Analysis of Randomized Controlled Studies	Physikalische Medizin Rehabilitationsmedizin Kurortmedizin
B. K. Madsen; K. Sogaard; L. L. Andersen; B. Tornoe; R. H. Jensen	2018	Efficacy of strength training on tension-type headache: A randomised controlled study	Cephalalgia
S. Shamsi; F. M. Alyazedi; S. M. Abdelkader; S. Khan; A. Akhtar	2021	Efficacy of sustained natural apophyseal glides in the management of mechanical neck pain: A randomized clinical trial	Indian Journal of Medical Specialities
S. Grimm; M. Bajbouj	2010	Efficacy of vagus nerve stimulation in the treatment of depression	Expert Review of Neurotherapeutics
S. Armijo-Olivo; R. Silvestre; J. Fuentes; B. R. da Costa; I. C. Gadotti; S. Warren; P. W. Major; N. M. R. Thie; D. J. Magee	2011	Electromyographic activity of the cervical flexor muscles in patients with temporomandibular disorders while performing the craniocervical flexion test: a cross-sectional study	Physical therapy
M. Benito-de-Pedro; C. Calvo-Lobo; D. Lopez-Lopez; A. I. Benito-de-Pedro; C. Romero-Morales; M. San-Antolin; D. Vicente-Campos; D. Rodriguez-Sanz	2021	Electromyographic Assessment of the Efficacy of Deep Dry Needling versus the Ischemic Compression Technique in Gastrocnemius of Medium-Distance Triathletes	Sensors
C. C. Chang; H. C. Wang	2021	Emboli stroke following migration of carotid foreign body: A case report	eNeurologicalSci
J. K. Ng; C. A. Richardson; M. Parnianpour; V. Kippers	2002	EMG activity of trunk muscles and torque output during isometric axial rotation exertion: a comparison between back pain patients and matched controls	Journal of Orthopaedic Research
G. P. Y. Szeto; L. M. Straker; P. B. O'Sullivan	2005	EMG median frequency changes in the neck-shoulder stabilizers of symptomatic office workers when challenged by different physical stressors	Journal of Electromyography and Kinesiology
S. Edmondston; G. Bjornsdottir; T. Palsson; H. Solgard; K. Ussing; G. Allison	2011	Endurance and fatigue characteristics of the neck flexor and extensor muscles during isometric tests in patients with postural neck pain	Manual Therapy
X. Lv; X. Lu; Y. Wang	2018	Entrapment of a metal foreign body in the cervical spinal canal during surgical procedure	Medicine (United States)
C. D. Kurnianingtyas; I. P. G. Adiatmika; K. Tirtayasa; I. W. Surata	2021	Ergonomic workstation reduces electrical activity of upper trapezius muscles, erector spinae muscles, and musculoskeletal complaints in agel fiber twisting process	Bali Medical Journal
T. Igawa; N. Isogai; A. Suzuki; S. Kusano; Y. Sasao; M. Nishiyama; H. Funao; K. Ishii	2020	Establishment of a novel rehabilitation program for patients with dropped head syndrome: Short and intensive rehabilitation (SHAiR) program	Journal of Clinical Neuroscience
B. Sheard; J. Elliott; B. Cagnie; S. O'Leary	2012	Evaluating serratus anterior muscle function in neck pain using muscle functional magnetic resonance imaging	Journal of Manipulative and Physiological Therapeutics
M. Chys; B. Cagnie; K. De Meulemeester; J. Bontinck; M. Meeus; V. Dewitte		Evaluating the effectiveness of patient tailored treatment for patients with non-specific low back pain: A systematic review	Musculoskeletal Care
T. H. Versteegh; J. P. Dickey; C. A. Emery; L. K. Fischer; J. C. MacDermid; D. M. Walton	2020	Evaluating the Effects of a Novel Neuromuscular Neck Training Device on Multiplanar Static and Dynamic Neck Strength: A Pilot Study	Journal of Strength and Conditioning Research
Q. Li; J. W. Wang; B. F. Zeng; Y. M. Cai; C. Q. Zhang	2017	Evaluation of 2-stage treatment for cervical dorsal rami entrapment syndrome	Neurologist
Y.-L. Kuo; T.-H. Lee; Y.-J. Tsai	2020	Evaluation of a Cervical Stabilization Exercise Program for Pain, Disability, and Physical Impairments in University Violinists with Nonspecific Neck Pain	International journal of environmental research and public health
R. Baumgartner; W. Cho; A. Coimbra; C. Chen; Z. Wang; A. Struyk; N. Venketasubramanian; M. Low; C. Gargano; F. Zhao; D. Williams; T. Reese; S. Seah; D. Feng; S. Apreleva; E. Petersen; J. L. Evelhoch	2017	Evaluation of an fMRI USPIO-based assay in healthy human volunteers	Journal of Magnetic Resonance Imaging
M. Corum	2021	Evaluation of Cervical Dysfunctions in Temporomandibular Disorders	Medical Journal of Bakirkoy
B. Kara; A. Genç; Y. Yildirim; Ü. Acar	2006	Evaluation of early period physical performance, physical activity, pain and disability levels of patients operated for cervical disc hernia	Journal of Back and Musculoskeletal Rehabilitation
H. T. Vernon; P. Aker; M. Aramenko; D. Battershill; A. Alepin; T. Penner	1992	Evaluation of neck muscle strength with a modified sphygmomanometer dynamometer: Reliability and validity	Journal of Manipulative and Physiological Therapeutics
B. M. Gaffney; K. S. Maluf; B. S. Davidson	2016	Evaluation of Novel EMG Biofeedback for Postural Correction During Computer Use	Applied Psychophysiology and Biofeedback
L. Karlsson; E.-P. Takala; B. Gerdle; B. Larsson	2014	Evaluation of pain and function after two home exercise programs in a clinical trial on women with chronic neck pain - with special emphasises on completers and responders	BMC Musculoskeletal Disorders
S. A. P. Calamita; D. A. Biasotto-Gonzalez; N. C. De Melo; D. M. dos Santos; R. de Lassa; F. S. de Mendonça; C. S. Oliveira; C. F. Amorim; T. O. Gonzalez; M. A. Fumagalli; C. A. F. P. de Gomes; F. Politti	2015	Evaluation of the immediate effect of acupuncture on pain, cervical range of motion and electromyographic activity of the upper trapezius muscle in patients with nonspecific neck pain: Study protocol for a randomized controlled trial	Trials
H. Sarig-Bahat	2003	Evidence for exercise therapy in mechanical neck disorders	Manual Therapy
A. T. Hirsh; L. B. Waxenberg; J. W. Atchison; H. A. Gremillion; M. E. Robinson	2006	Evidence for Sex Differences in the Relationships of Pain, Mood, and Disability	Journal of Pain
E. Manheimer; S. Wieland; E. Kimbrough; K. Cheng; B. M. Berman	2009	Evidence from the cochrane collaboration for traditional chinese medicine therapies	Journal of Alternative and Complementary Medicine
T. R. Stanton; H. B. Leake; K. J. Chalmers; G. L. Moseley	2016	Evidence of Impaired Proprioception in Chronic, Idiopathic Neck Pain: Systematic Review and Meta-Analysis	Physical Therapy & Rehabilitation Journal
R. Bryans; P. Decina; M. Descarreaux; M. Duranleau; H. Marcoux; B. Potter; R. P. Ruegg; L. Shaw; R. Watkin; E. White	2014	Evidence-based guidelines for the chiropractic treatment of adults with neck pain	Journal of Manipulative and Physiological Therapeutics
M. Hallett; A. Albanese; D. Dressler; K. R. Segal; D. M. Simpson; D. Truong; J. Jankovic	2013	Evidence-based review and assessment of botulinum neurotoxin for the treatment of movement disorders	Toxicon
M. Naumann; D. Dressler; M. Hallett; J. Jankovic; G. Schiavo; K. R. Segal; D. Truong	2013	Evidence-based review and assessment of botulinum neurotoxin for the treatment of secretory disorders	Toxicon
N. Corp; G. Mansell; S. Stynes; G. Wynne-Jones; L. Morsø; J. C. Hill; D. A. van der Windt	2021	Evidence-based treatment recommendations for neck and low back pain across Europe: A systematic review of guidelines	European Journal of Pain (United Kingdom)
J. A. Cleland; P. E. Mintken; K. Carpenter; J. M. Fritz; P. Glynn; J. Whitman; J. D. Childs	2010	Examination of a Clinical Prediction Rule to Identify Patients With Neck Pain Likely to Benefit From Thoracic Spine Thrust Manipulation and a General Cervical Range of Motion Exercise: Multi-Center Randomized Clinical Trial	Physical Therapy
R. Shiri; D. Coggon; K. Falah-Hassani	2018	Exercise for the Prevention of Low Back Pain: Systematic Review and Meta-Analysis of Controlled Trials	American Journal of Epidemiology
S. J. Horton; K. J. Wade	2013	Exercise intervention for a musculoskeletal disorder in an Oral Health student: A case report	New Zealand Dental Journal
G. Sjøgaard; J. R. Christensen; J. B. Justesen; M. Murray; T. Dalager; G. H. Fredslund; K. Søgaard	2016	Exercise is more than medicine: The working age population's well-being and productivity	Journal of Sport and Health Science
J. M. Fritz; A. Thackeray; G. P. Brennan; J. D. Childs	2014	Exercise Only, Exercise With Mechanical Traction, or Exercise With Over-Door Traction for Patients With Cervical Radiculopathy, With or Without Consideration of Status on a Previously Described Subgrouping Rule: A Randomized Clinical Trial	Journal of Orthopaedic & Sports Physical Therapy
J. K. Freburger; T. S. Carey; G. M. Holmes; A. S. Wallace; L. D. Castel; J. D. Darter; A. M. Jackman	2009	Exercise Prescription for Chronic Back or Neck Pain: Who Prescribes It? Who Gets It? What Is Prescribed?	Arthritis & Rheumatism-Arthritis Care & Research
C. M. Edwards	2021	Exercise Programs Targeting Scapular Kinematics and Stability Are Effective in Decreasing Neck Pain: A Critically Appraised Topic	Journal of Sport Rehabilitation
D. M. Salmon; M. F. Harrison; D. Sharpe; D. Candow; W. J. Albert; J. P. Neary	2013	Exercise therapy for improved neck muscle function in helicopter aircrew	Aviation, space, and environmental medicine
D. P. Salmon; M. F. Harrison; D. Sharpe; W. D. Albert; D. Candow; J. P. Neary	2013	Exercise therapy for improved neck muscle function in helicopter aircrew	Aviation Space and Environmental Medicine
R. Sihawong; P. Janwantanakul; E. Sitthipornvorakul; P. Pensri	2011	Exercise therapy for office workers with nonspecific neck pain: A systematic review	Journal of Manipulative and Physiological Therapeutics
A. Al-Herz; J. P. Snip; B. Clark; J. M. Esdaile	2008	Exercise therapy for patients with diffuse idiopathic skeletal hyperostosis	Clinical rheumatology
C. H. Cheng; L. C. Tsai; H. C. Chung; W. L. Hsu; S. F. Wang; J. L. Wang; D. M. Lai; A. Chien	2015	Exercise training for non-operative and post-operative patient with cervical radiculopathy: a literature review	Journal of Physical Therapy Science
J. B. M. Diz; J. de Souza; A. A. O. Leopoldino; V. C. Oliveira	2017	Exercise, especially combined stretching and strengthening exercise, reduces myofascial pain: a systematic review	Journal of Physiotherapy
M. Landén Ludvigsson; G. Peterson; S. Widh; A. Peolsson	2019	Exercise, headache, and factors associated with headache in chronic whiplash	Medicine
A. Gross; T. M. Kay; J. P. Paquin; S. Blanchette; P. Lalonde; T. Christie; G. Dupont; N. Graham; S. J. Burnie; G. Gelley; C. H. Goldsmith; M. Forget; J. L. Hoving; G. Bronfort; P. L. Santaguida; G. Cervical Overview	2015	Exercises for mechanical neck disorders	Cochrane Database of Systematic Reviews
T. M. Kay; A. Gross; C. Goldsmith; P. L. Santaguida; J. Hoving; G. Bronfort; G. Cervical Overview	2005	Exercises for mechanical neck disorders	The Cochrane database of systematic reviews
T. M. Kay; A. Gross; C. H. Goldsmith; J. L. Hoving; G. Brønfort	2009	Exercises for mechanical neck disorders	Cochrane Database of Systematic Reviews
T. M. Kay; A. Gross; C. H. Goldsmith; S. Rutherford; S. Voth; J. L. Hoving; G. Bronfort; P. L. Santaguida	2012	Exercises for mechanical neck disorders	Cochrane Database of Systematic Reviews
T. M. Kay; A. Gross; P. L. Santaguida; J. Hoving; C. Goldsmith; G. Bronfort; G. Cervical Overview	2005	Exercises for mechanical neck disorders	Cochrane Database of Systematic Reviews
A. R. Gross; J. P. Paquin; G. Dupont; S. Blanchette; P. Lalonde; T. Cristie; N. Graham; T. M. Kay; S. J. Burnie; G. Gelley; C. H. Goldsmith; M. Forget; P. L. Santaguida; A. J. Yee; G. G. Radisic; J. L. Hoving; G. Bronfort; G. Cervical Overview	2016	Exercises for mechanical neck disorders: A Cochrane review update	Manual Therapy
L. C. G. Persson; B. Lansinger; J. Carlsson; G. Gard	2017	Expectations of Qigong and Exercise Therapy in Patients With Long-term Neck Pain	Journal of manipulative and physiological therapeutics
N. Hutting; Y. F. Heerkens; J. A. Engels; J. B. Staal; M. W. G. Nijhuis-Van Der Sanden	2014	Experiences of employees with arm, neck or shoulder complaints: A focus group study	BMC Musculoskeletal Disorders
J. Price; A. Rushton; V. Tyros; N. R. Heneghan	2021	Expert consensus on the important chronic non-specific neck pain motor control and segmental exercise and dosage variables: An international e-Delphi study	Plos One
A. Viceconti; E. M. Camerone; D. Luzzi; D. Pentassuglia; M. Pardini; D. Ristori; G. Rossettini; A. Gallace; M. R. Longo; M. Testa	2020	Explicit and implicit Own’s body and space perception in painful musculoskeletal disorders and rheumatic diseases: A systematic scoping review	Frontiers in Human Neuroscience
B. D. Leininger; R. Evans; G. Bronfort	2014	Exploring Patient Satisfaction	Journal of manipulative and physiological therapeutics
M. T. Benatto; L. L. Florencio; M. M. Bragatto; S. S. Lodovichi; F. Dach; D. Bevilaqua-Grossi	2019	Extensor/flexor ratio of neck muscle strength and electromyographic activity of individuals with migraine: a cross-sectional study	European Spine Journal
P. Taheri; M. Naderi; S. Khosravi	2021	Extracorporeal Shock Wave Therapy Versus Phonophoresis Therapy for Neck Myofascial Pain Syndrome	Anesthesiology and Pain Medicine
R. M. Young; N. Vyas	2014	Extracranial-intracranial bypass for Takayasu's arteritis: A case report	Interdisciplinary Neurosurgery: Advanced Techniques and Case Management
M. D. Jakobsen; E. Sundstrup; M. Brandt; L. L. Andersen	2017	Factors affecting pain relief in response to physical exercise interventions among healthcare workers	Scandinavian Journal of Medicine & Science in Sports
M. L. Ludvigsson; G. Peterson; Å. Dedering; D. Falla; A. Peolsson	2016	Factors associated with pain and disability reduction following exercise interventions in chronic whiplash	European Journal of Pain (United Kingdom)
P. Michaelson; P. Sjölander; H. Johansson	2004	Factors predicting pain reduction in chronic back and neck pain after multimodal treatment	Clinical Journal of Pain
M. S. Aljehani; J. R. Crenshaw; J. J. Rubano; S. M. Dellose; J. A. Zeni	2021	Falling risk in patients with end-stage knee osteoarthritis	Clinical Rheumatology
W.-L. Hsu; C. P. Chen; M. Nikkhoo; C.-F. Lin; C. T.-S. Ching; C.-C. Niu; C.-H. Cheng	2020	Fatigue changes neck muscle control and deteriorates postural stability during arm movement perturbations in patients with chronic neck pain	The spine journal : official journal of the North American Spine Society
V. F. Ferrario; C. Dellavia; M. Turci; C. Sforza	2006	Fatigue in the sternocleidomastoid muscle and hip dysplasia: A surface electromyographic assessment in adult women	Journal of Manipulative and Physiological Therapeutics
K. Myhre; C. Roe; G. H. Marchand; A. Keller; E. Bautz-Holter; G. Leivseth; L. Sandvik; B. Lau	2013	Fear-avoidance beliefs associated with perceived psychological and social factors at work among patients with neck and back pain: a cross-sectional multicentre study	Bmc Musculoskeletal Disorders
B. C. Bock; H. Thind; J. L. Fava; S. Dunsiger; K. M. Guthrie; L. Stroud; G. Gopalakrishnan; M. Sillice; W. Wu	2019	Feasibility of yoga as a complementary therapy for patients with type 2 diabetes	Complementary therapies in medicine
G. D. Ko; S. Whitmore; B. Gottfried; A. Hum; M. Rahman; G. Traitses; S. Loong; K. Steward; D. Berbrayer; M. Jokic	2005	Fibromyalgia/chronic pain syndrome: An alternative medicine perspective	Critical Reviews in Physical and Rehabilitation Medicine
G. I. Smith; S. Julliand; D. N. Reeds; D. R. Sinacore; S. Klein; B. Mittendorfer	2015	Fish oil-derived n-3 PUFA therapy increases muscle mass and function in healthy older adults	American Journal of Clinical Nutrition
N. Javdaneh; T. Ambrozy; A. H. Barati; E. Mozafaripour; L. Rydzik	2021	Focus on the Scapular Region in the Rehabilitation of Chronic Neck Pain Is Effective in Improving the Symptoms: A Randomized Controlled Trial	Journal of Clinical Medicine
D. J. Cada; K. T. Ingram; T. L. Levien; D. E. Baker	2012	Formulary drug reviews: Phentermine/topiramate extended release	Hospital Pharmacy
E.-K. Kim; S.-G. Kim	2019	Forward head posture (FHP) angle and plantar pressure resulting from oscillatory stimulation training of the shoulder joint: A randomized controlled trial	Journal of back and musculoskeletal rehabilitation
R. N. Harden	2002	From the editor	Journal of Back and Musculoskeletal Rehabilitation
M. Cristofanilli; N. C. Turner; I. Bondarenko; J. Ro; S. A. Im; N. Masuda; M. Colleoni; A. DeMichele; S. Loi; S. Verma; H. Iwata; N. Harbeck; K. Zhang; K. P. Theall; Y. Jiang; C. H. Bartlett; M. Koehler; D. Slamon	2016	Fulvestrant plus palbociclib versus fulvestrant plus placebo for treatment of hormone-receptor-positive, HER2-negative metastatic breast cancer that progressed on previous endocrine therapy (PALOMA-3): final analysis of the multicentre, double-blind, phase 3 randomised controlled trial	The Lancet Oncology
A. Peolsson; M. L. Ludvigsson; J. Wibault; A. Dedering; G. Peterson	2014	Function in patients with cervical radiculopathy or chronicwhiplash-associated disorders comparedwith healthy volunteers	Journal of Manipulative and Physiological Therapeutics
T. S. Cole; K. K. Almefty; J. Godzik; A. H. Muma; R. J. Hlubek; E. Martinez-Del-Campo; N. Theodore; U. K. Kakarla; J. D. Turner	2020	Functional improvement in hand strength and dexterity after surgical treatment of cervical spondylotic myelopathy: A prospective quantitative study	Journal of Neurosurgery: Spine
I. Lopez-de-Uralde-Villanueva; R. Notario-Perez; T. Del Corral; B. Ramos-Diaz; M. Acuyo-Osorio; R. La Touche	2017	Functional limitations and associated psychological factors in military personnel with chronic nonspecific neck pain with higher levels of kinesiophobia	Work (Reading, Mass.)
C. Worsfold	2020	Functional rehabilitation of the neck	Physical Therapy Reviews
G. Jull; C. Barrett; R. Magee; P. Ho	1999	Further clinical clarification of the muscle dysfunction in cervical headache	Cephalalgia
F. Mongini; A. Evangelista; E. Rota; L. Ferrero; A. Ugolini; C. Milani; M. Ceccarelli; L. Joffrain; G. Ciccone; C. Galassi	2010	Further evidence of the positive effects of an educational and physical program on headache, neck and shoulder pain in a working community	Journal of Headache and Pain
A. Griffin; A. Leaver; N. Moloney	2017	General Exercise Does Not Improve Long-Term Pain and Disability in Individuals With Whiplash-Associated Disorders: A Systematic Review	Journal of Orthopaedic & Sports Physical Therapy
V. Gallyer; T. O. Smith; B. Fordham; S. Dutton; M. Chester-Jones; S. E. Lamb; S. C. Winter	2021	Getting Recovery Right After Neck Dissection (GRRAND-F)	BMJ Open
S. A. Maluf; B. G. D. Moreno; O. Crivello; C. M. N. Cabral; G. Bortolotti; A. P. Marques	2010	Global postural reeducation and static stretching exercises in the treatment of myogenic temporomandibular disorders: a randomized study	Journal of manipulative and physiological therapeutics
G. B. D. Disease; I. Injury; C. Prevalence	2016	Global, regional, and national incidence, prevalence, and years lived with disability for 310 diseases and injuries, 1990-2015: a systematic analysis for the Global Burden of Disease Study 2015	Lancet (London, England)
T. Vos; C. Allen; M. Arora; R. M. Barber; A. Brown; A. Carter; D. C. Casey; F. J. Charlson; A. Z. Chen; M. Coggeshall; L. Cornaby; L. Dandona; D. J. Dicker; T. Dilegge; H. E. Erskine; A. J. Ferrari; C. Fitzmaurice; T. Fleming; M. H. Forouzanfar; N. Fullman; E. M. Goldberg; N. Graetz; J. A. Haagsma; S. I. Hay; C. O. Johnson; N. J. Kassebaum; T. Kawashima; L. Kemmer; I. A. Khalil; H. H. Kyu; J. Leu…	2016	Global, regional, and national incidence, prevalence, and years lived with disability for 310 diseases and injuries, 1990–2015: a systematic analysis for the Global Burden of Disease Study 2015	The Lancet
K. A. Sullivan; A. P. Hills; G. L. Iverson	2018	Graded Combined Aerobic Resistance Exercise (CARE) to Prevent or Treat the Persistent Post-concussion Syndrome	Current Neurology and Neuroscience Reports
G. M. Caputo; M. Di Bari; J. Naranjo Orellana	2017	Group-based exercise at workplace: short-term effects of neck and shoulder resistance training in video display unit workers with work-related chronic neck pain-a pilot randomized trial	Clinical rheumatology
Y. Li; L. Zhu; R. Wang; X. Yang; X. Jiang; T. Lu	2022	Guided meditation for vision acuity training on adolescent myopia: study protocol for an open-label, prospective, multicenter, randomized controlled trial	Trials
D. J. Kim; J. Lee; J. Lee; M.-R. Kim; I.-H. Ha	2015	Guillain-Barre syndrome mistaken for a common spinal disorder: a case report	Alternative therapies in health and medicine
Z. L. De Oliveira Teixeira; F. M. B. Lã; A. G. Da Silva	2013	Head and shoulder functional changes in flutists	Medical Problems of Performing Artists
K. Satpute; N. Bedekar; T. Hall	2020	Headache symptom modification: the relevance of appropriate manual therapy assessment and management of a patient with features of migraine and cervicogenic headache–a case report	Journal of Manual and Manipulative Therapy
E. Sundstrup; M. D. Jakobsen; K. Jay; M. Brandt; L. L. Andersen	2014	High intensity physical exercise and pain in the neck and upper limb among slaughterhouse workers: Cross-sectional study	BioMed Research International
R. T. LeBeau; S. Shaffer; D. Earnshaw	2021	High-dose cervical mobilization to improve central sensitization for a patient with post-fusion neck pain	Physiotherapy Theory and Practice
Ö. Gezginaslan; S. Gümüş Atalay	2020	High-energy flux density extracorporeal shock wave therapy versus traditional physical therapy modalities in myofascial pain syndrome: A randomized-controlled, single-blind trial	Archives of Rheumatology
L. L. Andersen; C. H. Andersen; J. H. Skotte; C. Suetta; K. Sogaard; B. Saltin; G. Sjogaard	2014	High-Intensity Strength Training Improves Function of Chronically Painful Muscles: Case-Control and RCT Studies	Biomed Research International
N. Wedderkopp; P. Kjaer; L. Hestbaek; L. Korsholm; C. Leboeuf-Yde	2009	High-level physical activity in childhood seems to protect against low back pain in early adolescence	Spine Journal
B. S. Rafn; L. Tang; M. P. Nielsen; S. Branci; P. Holmich; K. Thorborg	2016	Hip Strength Testing of Soccer Players With Long-Standing Hip and Groin Pain: What are the Clinical Implications of Pain During Testing?	Clinical Journal of Sport Medicine
N. Larinier; R. Balaguier; N. Vuillerme	2020	How much do we know about the effectiveness of warm-up intervention on work related musculoskeletal disorders, physical and psychosocial functions: protocol for a systematic review	Bmj Open
S. Lehmann; A. Milde-Busch; A. Straube; R. Von Kries; F. Heinen	2013	How specific are risk factors for headache in adolescents? Results from a cross-sectional study in Germany	Neuropediatrics
R. De Pauw; J. Kregel; C. De Blaiser; J. Van Akeleyen; T. Logghe; L. Danneels; B. Cagnie	2015	Identifying prognostic factors predicting outcome in patients with chronic neck pain after multimodal treatment: A retrospective study	Manual Therapy
G. van der Velde; S. Hogg-Johnson; A. M. Bayoumi; J. D. Cassidy; P. Côté; E. Boyle; H. Llewellyn-Thomas; S. Chan; P. Subrata; J. L. Hoving	2009	Identifying the Best Treatment Among Common Nonsurgical Neck Pain Treatments	Journal of Manipulative and Physiological Therapeutics
G. Velde; S. Hogg-Johnson; A. M. Bayoumi; J. D. Cassidy; P. Côté; E. Boyle; H. Llewellyn-Thomas; S. Chan; P. Subrata; J. L. Hoving	2008	Identifying the Best Treatment Among Common Nonsurgical Neck Pain Treatments	European Spine Journal
G. D. W. Rix; E. H. Rothman; A. W. D. Robinson	2006	Idiopathic neuralgic amyotrophy: An illustrative case report	Journal of Manipulative and Physiological Therapeutics
O. Elkayam; J. Ophir; S. Brener; D. Paran; I. Wigler; D. Efron; Z. Even-Paz; Y. Politi; M. Yaron	2000	Immediate and delayed effects of treatment at the Dead Sea in patients with psoriatic arthritis	Rheumatology international
I. A. Young; F. Pozzi; J. Dunning; R. Linkonis; L. A. Michener	2019	Immediate and Short-term Effects of Thoracic Spine Manipulation in Patients With Cervical Radiculopathy: A Randomized Controlled Trial	The Journal of orthopaedic and sports physical therapy
C. W. Gay; M. E. Robinson; S. Z. George; W. M. Perlstein; M. D. Bishop	2014	Immediate changes after manual therapy in resting-state functional connectivity as measured by functional magnetic resonance imaging in participants with induced low back pain	Journal of Manipulative and Physiological Therapeutics
S. A. P. Calamita; D. A. Biasotto-Gonzalez; N. C. De Melo; M. A. Fumagalli; C. F. Amorim; C. Gomes; F. Politti	2018	Immediate Effect of Acupuncture on Electromyographic Activity of the Upper Trapezius Muscle and Pain in Patients With Nonspecific Neck Pain: A Randomized, Single-Blinded, Sham-Controlled, Crossover Study	Journal of Manipulative and Physiological Therapeutics
G. M. Ghan; V. S. Babu	2021	Immediate Effect of Cervico-thoracic Mobilization on Deep Neck Flexors Strength in Individuals with Forward Head Posture: A Randomized Controlled Trial	Journal of Manual and Manipulative Therapy
E. Lluch; J. Schomacher; L. Gizzi; F. Petzke; D. Seegar; D. Falla	2014	Immediate effects of active cranio-cervical flexion exercise versus passive mobilisation of the upper cervical spine on pain and performance on the cranio-cervical flexion test	Manual Therapy
E. Lluch; M. D. Arguisuelas; O. C. Quesada; E. M. Noguera; M. P. Puchades; J. A. Pérez Rodríguez; D. Falla	2014	Immediate effects of active versus passive scapular correction on pain and pressure pain threshold in patients with chronic neck pain	Journal of Manipulative and Physiological Therapeutics
I. Lascurain-Aguirrebena; D. J. Newham; X. Casado-Zumeto; A. Lertxundi; D. J. Critchley	2021	Immediate effects of cervical mobilisations on neck muscle activity during active neck movements in patients with non-specific neck pain. A double blind placebo controlled trial	Physiotherapy (London)
J. Hauswirth; M. J. Ernst; M. L. Preusser; A. Meichtry; J. Kool; R. J. Crawford	2017	Immediate effects of cervical unilateral anterior-posterior mobilisation on shoulder pain and impairment in post-operative arthroscopy patients	Journal of Back and Musculoskeletal Rehabilitation
Y.-C. Lin; C.-H. Lai; W.-H. Chang; L.-W. Tu; J.-C. Lin; S.-W. Chou	2012	Immediate effects of ischemic compression on neck function in patients with cervicogenic cephalic syndrome	Journal of manipulative and physiological therapeutics
X. Galindez-Ibarbengoetxea; I. Setuain; R. Ramirez-Velez; L. L. Andersen; M. Gonzalez-Izal; A. Jauregi; M. Izquierdo	2018	Immediate Effects of Osteopathic Treatment Versus Therapeutic Exercise on Patients With Chronic Cervical Pain	Alternative Therapies in Health and Medicine
D. Pecos-Martin; M. J. Ponce-Castro; J. J. Jimenez-Rejano; S. Nunez-Nagy; C. Calvo-Lobo; T. Gallego-Izquierdo	2019	Immediate effects of variable durations of pressure release technique on latent myofascial trigger points of the levator scapulae: a double-blinded randomised clinical trial	Acupuncture in Medicine
V. Maduro De Camargo; F. Alburquerque-Sendín; F. Bérzin; V. Cobos Stefanelli; D. P. Rodrigues De Souza; C. Fernández-De-Las-Peñas	2011	Immediate effects on electromyographic activity and pressure pain thresholds after a cervical manipulation in mechanical neck pain: A randomized controlled trial	Journal of Manipulative and Physiological Therapeutics
H. Takasaki; S. Herbowy	2016	Immediate improvement in the cranio-cervical flexion test associated with MDT-based interventions: a case report	Journal of Manual and Manipulative Therapy
T. G. Mayer; C. Anagnostis; R. J. Gatchel; T. Evans	2002	Impact of functional restoration after anterior cervical fusion on chronic disability in work-related neck pain	Spine Journal
M. Machino; K. Ando; K. Kobayashi; H. Nakashima; M. Morozumi; S. Kanbara; S. Ito; T. Inoue; H. Koshimizu; T. Seki; S. Ishizuka; Y. Takegami; Y. Hasegawa; S. Imagama	2021	Impact of Neck and Shoulder Pain on Health-Related Quality of Life in a Middle-Aged Community-Living Population	BioMed Research International
K. A. Alahmari; S. P. Silvian; I. Ahmad; R. S. Reddy; J. S. Tedla; V. N. Kakaraparthi; K. Rengaramanujam	2020	Impact of smartphone usage on efficacy of physiotherapy exercises and intervention measures for mechanical neck pain: A quasi-experimental study	South African Journal for Research in Sport, Physical Education and Recreation
H. Haavik; I. K. Niazi; M. Jochumsen; D. Sherwin; S. Flavel; K. S. Turker	2017	Impact of Spinal Manipulation on Cortical Drive to Upper and Lower Limb Muscles	Brain Sciences
B. O. Ang	2008	Impaired neck motor function and pronounced pain-related fear in helicopter pilots with neck pain - A clinical approach	Journal of Electromyography and Kinesiology
T. Rebbeck; A. Leaver; A. N. Bandong; J. Kenardy; K. Refshauge; L. Connelly; I. Cameron; G. Mitchell; S. Willcock; C. Ritchie; J. Jagnoor; M. Sterling	2016	Implementation of a guideline-based clinical pathway of care to improve health outcomes following whiplash injury (Whiplash ImPaCT)	Journal of physiotherapy
M. K. Zebis; L. L. Andersen; M. T. Pedersen; P. Mortensen; C. H. Andersen; M. M. Pedersen; M. Boysen; K. K. Roessler; H. Hannerz; O. S. Mortensen; G. Sjogaard	2011	Implementation of neck/shoulder exercises for pain relief among industrial workers: a randomized controlled trial	BMC musculoskeletal disorders
A. Jordan; K. Ostergaard	1996	Implementation of neck/shoulder rehabilitation in primary health care clinics	Journal of Manipulative and Physiological Therapeutics
M. T. Pedersen; C. H. Andersen; M. K. Zebis; G. Sjøgaard; L. L. Andersen	2013	Implementation of specific strength training among industrial laboratory technicians	BMC Musculoskeletal Disorders
M. T. Pedersen; C. H. Andersen; M. K. Zebis; G. Sjøgaard; L. L. Andersen	2013	Implementation of specific strength training among industrial laboratory technicians: Long-term effects on back, neck and upper extremity pain	BMC Musculoskeletal Disorders
P. J. Palmgren; P. J. Sandstrom; F. J. Lundqvist; H. Heikkila	2006	Improvement after chiropractic care in cervicocephalic kinesthetic sensibility and subjective pain intensity in patients with nontraumatic chronic neck pain	Journal of Manipulative and Physiological Therapeutics
J. S. Yoo; J. Ahn; B. C. Mayo; D. D. Bohl; J. Ahn; N. M. Hrynewycz; T. S. Brundage; D. D. Park; M. W. Colman; F. M. Phillips; K. Singh	2019	Improvements in Grip and Pinch Strength and Patient-reported Outcomes after Anterior Cervical Discectomy and Fusion	Clinical Spine Surgery
H. Jonely; D. A. Scalzitti	2014	In a 36-Year-Old Woman With Neck Pain, Will Manipulation and Mobilization Be Beneficial for Reducing Her Reports of Neck Pain?	Physical Therapy
M. Kingett; K. Holt; I. K. Niazi; R. W. Nedergaard; M. Lee; H. Haavik	2019	Increased Voluntary Activation of the Elbow Flexors Following a Single Session of Spinal Manipulation in a Subclinical Neck Pain Population	Brain Sciences
R. Ferrari; E. Fipaldini; N. Birbaumer	2006	Individual characteristics and results of biofeedback training and operant treatment in patients with chronic pain	Psicoterapia Cognitiva e Comportamentale
S. A. Markwell; K. S. Garman; I. L. Vance; A. Patel; M. Teitelman	2021	Individualized ergonomic wellness approach for the practicing gastroenterologist (with video)	Gastrointestinal Endoscopy
D. Falla; P. W. Hodges	2017	Individualized Exercise Interventions for Spinal Pain	Exercise and Sport Sciences Reviews
W. G. Boissonnault; M. B. Badke	2008	Influence of Acuity on Physical Therapy Outcomes for Patients With Cervical Disorders	Archives of Physical Medicine and Rehabilitation
E. E. Pavan; C. A. Frigo; A. Pedotti	2013	Influence of an eccentric load added at the back of the head on head-neck posture	Gait & posture
W. Van Bogaert; I. Coppieters; J. Kregel; J. Nijs; R. De Pauw; M. Meeus; B. Cagnie; L. Danneels; A. Malfliet	2021	Influence of Baseline Kinesiophobia Levels on Treatment Outcome in People With Chronic Spinal Pain	Physical therapy
C. H. Andersen; L. L. Andersen; B. Gram; M. T. Pedersen; O. S. Mortensen; M. K. Zebis; G. Sjøgaard	2012	Influence of frequency and duration of strength training for effective management of neck and shoulder pain	British Journal of Sports Medicine
M. M. Pedersen; M. K. Zebis; H. Langberg; O. M. Poulsen; O. S. Mortensen; J. N. Jensen; G. Sjogaard; T. Bredahl; L. L. Andersen	2013	Influence of Self-Efficacy on Compliance to Workplace Exercise	International Journal of Behavioral Medicine
D. L. Nielsen; L. Sengeløv	2012	Inhibition of placenta growth factor with TB-403: A novel antiangiogenic cancer therapy	Expert Opinion on Biological Therapy
T. H. Tveito; H. R. Eriksen	2009	Integrated health programme	Journal of Advanced Nursing
T. Dalager; J. B. Justesen; G. Sjogaard	2017	Intelligent Physical Exercise Training in a Workplace Setting Improves Muscle Strength and Musculoskeletal Pain: A Randomized Controlled Trial	Biomed Research International
Z. Li; H. Lin; X. Wang; M. Huang; J. Feng; J. Feng; J. Gao; J. Wu; Z. Jiang	2020	Intelligent rehabilitation assistant system to promote the early functional recovery of the elderly patients with femoral neck fracture after hemiarthroplasty (HA)	Medicine
A. Randlov; M. Oatergaard; C. Manniche; P. Kryger; A. Jordan; S. Heegaard; B. Holm	1998	Intensive dynamic training for females with chronic neck/shoulder pain. A randomized controlled trial	Clinical Rehabilitation
A. Jordan; T. Bendix; H. Nielsen; F. R. Hansen; D. Høst; A. Winkel	1998	Intensive training, physiotherapy, or manipulation for patients with chronic neck pain: A prospective, single-blinded, randomized clinical trial	Spine
W. J. Hanney; S. Z. George; M. J. Kolber; I. Young; P. A. Salamh; J. A. Cleland	2014	Inter-rater reliability of select physical examination procedures in patients with neck pain	Physiotherapy Theory and Practice
E. Pascarelli; M. Crea; C. Maggi; M. Coccia	2007	Interdependence between the cranial and stomatognathic region: Neuromuscular pathophysiology and rehabilitative model according to Rocabado's method	Confinia Cephalalgica
M. S. Lee; M. H. Pittler; E. Ernst	2009	Internal Qigong for Pain Conditions: A Systematic Review	Journal of Pain
J. A. Cleland; J. D. Childs; J. M. Fritz; J. M. Whitman	2006	Interrater reliability of the history and physical examination in patients with mechanical neck pain	Archives of Physical Medicine and Rehabilitation
W. J. Anderst; T. Gale; C. LeVasseur; S. Raj; K. Gongaware; M. Schneider	2018	Intervertebral kinematics of the cervical spine before, during, and after high-velocity low-amplitude manipulation	Spine Journal
B. Y. Wang; T. K. Wu; H. Liu; Y. X. Deng; C. Ding	2017	Intraoperative conversion of artificial cervical disc replacement to anterior cervical discectomy and fusion for iatrogenic fracture A rare case report	Medicine
A. E. Park; H. R. Zahiri; M. S. Hallbeck; V. Augenstein; E. Sutton; D. Yu; B. R. Lowndes; J. Bingener	2017	Intraoperative micro breaks" with targeted stretching enhance surgeon physical function and mental focus a multicenter cohort study"	Annals of Surgery
I. Márquez-Rodas; F. Longo; M. E. Rodriguez-Ruiz; A. Calles; S. Ponce; M. Jove; B. Rubio-Viqueira; J. L. Perez-Gracia; A. Gómez-Rueda; S. López-Tarruella; M. Ponz-Sarvise; R. Álvarez; A. Soria-Rivas; E. de Miguel; R. Ramos-Medina; E. Castañon; P. Gajate; C. Sempere-Ortega; E. Jiménez-Aguilar; M. Angela Aznar; A. Calvo; P. P. Lopez-Casas; S. Martín-Algarra; M. Martín; D. Tersago; M. Quintero; I. M…	2020	Intratumoral nanoplexed poly I:C BO-112 in combination with systemic anti-PD-1 for patients with anti-PD-1-refractory tumors	Science Translational Medicine
B. X. W. Liew; M. Scutari; A. Peolsson; G. Peterson; M. L. Ludvigsson; D. Falla	2019	Investigating the Causal Mechanisms of Symptom Recovery in Chronic Whiplash-associated Disorders Using Bayesian Networks	Clinical Journal of Pain
K. H. Battecha; D. M. Kamel; S. A. Tantawy	2021	Investigating the effectiveness of adding microcurrent therapy to a traditional treatment program in myofascial pain syndrome in terms of neck pain and function	Physiotherapy Quarterly
S. Y. Cetin; E. A. Telci; C. Karabay; B. Karagoz; R. U. Oz; S. Erel	2021	Investigation of factors related to scapula position in young women with neck pain: A control group study Scapula Position in Young Women with Neck Pain	Annals of Clinical and Analytical Medicine
I. Naz; Y. Yildirim	2010	Investigation of the relationship between wearing glasses and deep cervical flexor endurance in patients with non-specific neck pain	Journal of Back and Musculoskeletal Rehabilitation
E. Ertekin; Z. S. Kasar; F. T. Turkdogan	2021	Is early diagnosis of myofascial pain syndrome possible with the detection of latent trigger points by shear wave elastography?	Polish Journal of Radiology
D. Southerst; M. C. Nordin; P. Cote; H. M. Shearer; S. Varatharajan; H. N. Yu; J. J. Wong; D. A. Sutton; K. A. Randhawa; G. M. van der Velde; S. A. Mior; L. J. Carroll; C. L. Jacobs; A. L. Taylor-Vaisey	2016	Is exercise effective for the management of neck pain and associated disorders or whiplash-associated disorders? A systematic review by the Ontario Protocol for Traffic Injury Management (OPTIMa) Collaboration	Spine Journal
S. Y. Abdulla; D. Southerst; P. Cote; H. M. Shearer; D. Sutton; K. Randhawa; S. Varatharajan; J. J. Wong; H. Yu; A. A. Marchand; K. Chrobak; E. Woitzik; Y. Shergill; B. Ferguson; M. Stupar; M. Nordin; C. Jacobs; S. Mior; L. J. Carroll; G. van der Velde; A. Taylor-Vaisey	2015	Is exercise effective for the management of subacromial impingement syndrome and other soft tissue injuries of the shoulder? A systematic review by the Ontario Protocol for Traffic Injury Management (OPTIMa) Collaboration	Manual Therapy
S. L. Armijo-Olivo; J. P. Fuentes; P. W. Major; S. Warren; N. M. Thie; D. J. Magee	2010	Is Maximal Strength of the Cervical Flexor Muscles Reduced in Patients With Temporomandibular Disorders?	Archives of Physical Medicine and Rehabilitation
H. I. Perez; J. L. A. Perez; A. G. Martinez; R. La Touche; S. Lerma-Lara; N. C. Gonzalez; H. A. Perez; M. D. Bishop; J. Fernandez-Carnero	2014	Is one better than another?: A randomized clinical trial of manual therapy for patients with chronic neck pain	Manual Therapy
C. Ehrenborg; B. Archenholtz	2010	Is surface EMG biofeedback an effective training method for persons with neck and shoulder complaints after whiplash-associated disorders concerning activities of daily living and pain - a randomized controlled trial	Clinical Rehabilitation
A. Svedmark; M. Djupsjobacka; C. Hager; G. Jull; M. Bjorklund	2016	Is tailored treatment superior to non-tailored treatment for pain and disability in women with non-specific neck pain? A randomized controlled trial	Bmc Musculoskeletal Disorders
S. O'Leary; B. Cagnie; A. Reeve; G. Jull; J. M. Elliott	2011	Is there altered activity of the extensor muscles in chronic mechanical neck pain? A functional magnetic resonance imaging study	Archives of Physical Medicine and Rehabilitation
K. Jacobs; J. Nichols; B. Holmes; M. Buono	1995	Isometric cervical extension strength of recreational and experienced cyclists	Canadian journal of applied physiology = Revue canadienne de physiologie appliquée
M. Alpayci; S. Ilter	2017	Isometric Exercise for the Cervical Extensors Can Help Restore Physiological Lordosis and Reduce Neck Pain A Randomized Controlled Trial	American Journal of Physical Medicine & Rehabilitation
P. Rastovic; M. D. Gojanovic; M. Berberovic; M. Pavlovic; J. Lesko; G. Galic; M. Pandza	2017	Isometric muscle fatigue of the paravertebral and upper extremity muscles after whiplash injury	Annals of Saudi Medicine
K. Nomura; S. Kusunoki	2017	Japanese multicenter clinical trial of intravenous polyethylene glycol-treated immunoglobulin and comparison with previous clinical trial of sulfonated immunoglobulin in Guillain–Barré syndrome	Clinical and Experimental Neuroimmunology
L. Zhu; J. Gao; J. Yu; M. Feng; J. Li; S. Wang; X. Wei; G. Litscher	2015	Jingtong granule: a Chinese patent medicine for cervical radiculopathy	Evid Based Complement Alternat Med
C. Chang; D. Bezov; M. Pappagallo	2010	Ketamine for chronic pain and treatment resistant depression: A mechanistic hypothesis	Current Drug Therapy
K. Jay; D. Frisch; K. Hansen; M. K. Zebis; C. H. Andersen; O. S. Mortensen; L. L. Andersen	2011	Kettlebell training for musculoskeletal and cardiovascular health: a randomized controlled trial	Scandinavian Journal of Work Environment & Health
A. Elabd; A. Ibrahim; H. Elhafez	2017	Kinesio taping versus postural correction exercises on mechanically triggered neck dysfunction	International Journal of Therapy and Rehabilitation
A. R. Gross; T. Haines; C. H. Goldsmith; L. Santaguida; L. M. McLaughlin; P. Peloso; S. Burnie; J. Hoving; G. Cervical Overview	2009	Knowledge to action: a challenge for neck pain treatment	The Journal of orthopaedic and sports physical therapy
K. Ickmans; A. Malfliet; M. De Kooning; L. Goudman; I. Hubloue; T. Schmitz; D. Goubert; M. E. Aguilar-Ferrandiz	2017	Lack of Gender and Age Differences in Pain Measurements Following Exercise in People with Chronic Whiplash-Associated Disorders	Pain Physician
S. Tumilty; J. Munn; J. H. Abbott; S. McDonough; D. A. Hurley; G. D. Baxter	2008	Laser therapy in the treatment of Achilles tendinopathy: A pilot study	Photomedicine and Laser Surgery
P. Mortensen; A. I. Larsen; M. K. Zebis; M. T. Pedersen; G. Sjogaard; L. L. Andersen	2014	Lasting Effects of Workplace Strength Training for Neck/Shoulder/Arm Pain among Laboratory Technicians: Natural Experiment with 3-Year Follow-Up	Biomed Research International
J. Ryan; J. Corry; G. Speldewinde; A. Jordan	1998	Letter to the editor [1] (multiple letters)	Spine
H. MacPherson; B. Elliot; A. Hopton; H. Lansdown; S. Birch; C. Hewitt	2018	Lifestyle Advice and Self-Care Integral to Acupuncture Treatment for Patients with Chronic Neck Pain	Journal of Alternative and Complementary Medicine
H. MacPherson; B. Elliot; A. Hopton; H. Lansdown; S. Birch; C. Hewitt	2017	Lifestyle Advice and Self-Care Integral to Acupuncture Treatment for Patients with Chronic Neck Pain: Secondary Analysis of Outcomes Within a Randomized Controlled Trial	Journal of Alternative and Complementary Medicine
J. W. Pinto; K. Bradbury; D. Newell; F. L. Bishop	2021	Lifestyle and Health Behavior Change in Traditional Acupuncture Practice: A Systematic Critical Interpretive Synthesis	Journal of Alternative and Complementary Medicine
D. Niederer; L. Vogt; T. Pippig; R. Wall; W. Banzer	2016	Local Muscle Fatigue and 3D Kinematics of the Cervical Spine in Healthy Subjects	Journal of Motor Behavior
Z. Khosrokiani; A. Letafatkar; Y. Sokhanguei	2018	Long-term effect of direction-movement control training on female patients with chronic neck pain	Journal of Bodywork and Movement Therapies
D.-J. Park; S.-Y. Park	2019	Long-term effects of diagonal active stretching versus static stretching for cervical neuromuscular dysfunction, disability and pain: An 8 weeks follow-up study	Journal of back and musculoskeletal rehabilitation
L. A. Nyberg; C. J. Sundberg; P. Wändell; J. Kowalski; M. L. Hellénius	2020	Long-term effects of group exercise intervention on maximal step-up height in middle-aged female primary care patients with obesity and other cardio-metabolic risk factors	BMC Sports Science, Medicine and Rehabilitation
C. H. Cheng; H. T. Su; L. W. Yen; W. Y. Liu; H. Y. K. Cheng	2015	Long-term effects of therapeutic exercise on nonspecific chronic neck pain: A literature review	Journal of Physical Therapy Science
V. P. Nicholson; M. R. McKean; B. J. Burkett	2015	Low-load high-repetition resistance training improves strength and gait speed in middle-aged and older adults	Journal of Science and Medicine in Sport
Z. Khosrokiani; A. Letafatkar; A. Gladin	2021	Lumbar motor control training as a complementary treatment for chronic neck pain: A randomized controlled trial	Clinical Rehabilitation
B. K. Coombes; L. Bisset; B. Vicenzino	2015	Management of Lateral Elbow Tendinopathy: One Size Does Not Fit All	Journal of Orthopaedic & Sports Physical Therapy
P. Cote; J. J. Wong; D. Sutton; H. M. Shearer; S. Mior; K. Randhawa; A. Ameis; L. J. Carroll; M. Nordin; H. N. Yu; G. M. Lindsay; D. Southerst; S. Varatharajan; C. Jacobs; M. Stupar; A. Taylor-Vaisey; G. van der Velde; D. P. Gross; R. J. Brison; M. Paulden; C. Ammendolia; J. D. Cassidy; P. Loisel; S. Marshall; R. N. Bohay; J. Stapleton; M. Lacerte; M. Krahn; R. Salhany	2016	Management of neck pain and associated disorders: A clinical practice guideline from the Ontario Protocol for Traffic Injury Management (OPTIMa) Collaboration	European Spine Journal
J. A. Drezner; S. A. Herring	2001	Managing low-back pain - Steps to optimize function and hasten return to activity	Physician and Sportsmedicine
G. R. Harris; J. L. Susman	2002	Managing musculoskeletal complaints with rehabilitation therapy: Summary of the Philadelphia Panel evidence-based clinical practice guidelines on musculoskeletal rehabilitation interventions	Journal of Family Practice
J. Minkoff; G. R. Harris; J. L. Susman	2002	Managing musculoskeletal complaints with rehabilitation therapy: Summary of the Philadelphia Panel evidence-based clinical practice guidelines on musculoskeletal rehabilitation interventions	Journal of Family Practice
I. D. Coulter; C. Crawford; H. Vernon; E. L. Hurwitz; R. Khorsan; M. S. Booth; P. M. Herman	2019	Manipulation and mobilization for treating chronic nonspecific neck pain: A systematic review and meta-analysis for an appropriateness panel	Pain Physician
D. Lelic; I. K. Niazi; K. Holt; M. Jochumsen; K. Dremstrup; P. Yielder; B. Murphy; A. M. Drewes; H. Haavik	2016	Manipulation of Dysfunctional Spinal Joints Affects Sensorimotor Integration in the Prefrontal Cortex: A Brain Source Localization Study	Neural Plasticity
C. Plastaras; S. Schran; N. Kim; D. Darr; M. S. Chen	2013	Manipulative Therapy (Feldenkrais, Massage, Chiropractic Manipulation) for Neck Pain	Current Rheumatology Reports
G. Jull; P. Trott; H. Potter	2003	Manipulative therapy and a low load exercise regimen each reduced the frequency and intensity of cervicogenic headache	Evidence-Based Medicine
L. M. Gorrell; K. Beath; R. M. Engel	2016	Manual and Instrument Applied Cervical Manipulation for Mechanical Neck Pain: A Randomized Controlled Trial	Journal of manipulative and physiological therapeutics
J. J. Fiechtner; R. R. Brodeur	2002	Manual and manipulation techniques for rheumatic disease	Medical Clinics of North America
A. L. Amons; R. F. Castien; J. C. van der Wouden; W. De Hertogh; J. Dekker; H. E. van der Horst	2019	Manual therapy as a prophylactic treatment for migraine: design of a randomized controlled trial	Trials
R. Groeneweg; L. van Assen; H. Kropman; H. Leopold; J. Mulder; B. C. M. Smits-Engelsman; R. W. J. G. Ostelo; R. A. B. Oostendorp; M. W. van Tulder	2017	Manual therapy compared with physical therapy in patients with non-specific neck pain	Chiropractic &amp; Manual Therapies
N. J. Butrimas; S. Z. George	2007	Manual Therapy for a Patient Diagnosed with Multilevel Cervical Spondylosis: A Case Report	Orthop Phys Ther Pract
K. Hutcheson; H. McMillan; C. Warneke; C. Porsche; K. Savage; S. Buoy; J. Wang; K. Woodman; S. Lai; C. Fuller	2021	Manual Therapy for Fibrosis-Related Late Effect Dysphagia in head and neck cancer survivors	BMJ Open
A. R. Gross; T. Kay; M. Hondras; C. Goldsmith; T. Haines; P. Peloso; C. Kennedy; J. Hoving	2002	Manual therapy for mechanical neck disorders: A systematic review	Manual Therapy
C. Bernal-Utrera; J. J. Gonzalez-Gerez; E. Anarte-Lazo; C. Rodriguez-Blanco	2020	Manual therapy versus therapeutic exercise in non-specific chronic neck pain	Trials
C. Bernal-Utrera; J. J. Gonzalez-Gerez; M. Saavedra-Hernandez; M. A. Lerida-Ortega; C. Rodriguez-Blanco	2019	Manual therapy versus therapeutic exercise in non-specific chronic neck pain: study protocol for a randomized controlled trial	Trials
J. D’ Sylva; J. Miller; A. Gross; S. J. Burnie; C. H. Goldsmith; N. Graham; T. Haines; G. Bronfort; J. L. Hoving	2010	Manual therapy with or without physical medicine modalities for neck pain	Manual Therapy
H. Beltran-Alacreu; I. Lopez-de-Uralde-Villanueva; J. Fernandez-Carnero; R. La Touche	2015	Manual Therapy, Therapeutic Patient Education, and Therapeutic Exercise, an Effective Multimodal Treatment of Nonspecific Chronic Neck Pain A Randomized Controlled Trial	American Journal of Physical Medicine & Rehabilitation
H. Nishizawa; Y. Sato; M. Ishikawa; Y. Arakawa; M. Iijima; T. Akiyama; K. Takano; A. Watanabe; T. Kosho	2020	Marked motor function improvement in a 32-year-old woman with childhood-onset hypophosphatasia by asfotase alfa therapy: Evaluation based on standardized testing batteries used in Duchenne muscular dystrophy clinical trials	Molecular Genetics and Metabolism Reports
I. M. Miake-Lye; S. Mak; J. Lee; T. Luger; S. L. Taylor; R. Shanman; J. M. Beroes-Severin; P. G. Shekelle	2019	Massage for Pain: An evidence map	Journal of Alternative and Complementary Medicine
A. Jordan; J. Mehlsen; P. M. Bulow; K. Ostergaard; B. Danneskiold-Samsoe	1999	Maximal isometric strength of the cervical musculature in 100 healthy volunteers	Spine
S. Althobaiti; A. Rushton; D. Falla; N. R. Heneghan	2021	Measures of trunk muscle strength and their measurement properties: A protocol for a systematic review and narrative synthesis of clinical measures	BMJ Open
M. Magliano	2010	Menopausal arthralgia: Fact or fiction	Maturitas
F. Cuenca-Martínez; R. L. Touche; J. V. León-Hernández; L. Suso-Martí	2019	Mental practice in isolation improves cervical joint position sense in patients with chronic neck pain: A randomized single-blind placebo trial	PeerJ
L. S. Kromberg; N. V. Kildebro; L. Q. Mortensen; I. Amirian; J. Rosenberg	2020	Microbreaks in Laparoscopic Appendectomy has No Effect on Surgeons’ Performance and Well-being	Journal of Surgical Research
J. W. Park; J. Kwak; S. Lee	2018	Microcurrent electrical neuromuscular stimulation to improve myofascial neck pain and stiffness	Annals of physical and rehabilitation medicine
E. F. Youssef; A. S. A. Shanb	2013	Mobilization versus massage therapy in the treatment of cervicogenic headache: A clinical study	Journal of Back and Musculoskeletal Rehabilitation
R. C. Hallgren	2014	Modeling length-tension properties of RCPm muscles during voluntary retraction of the head	Manual Therapy
P. M. van Vliet; N. R. Heneghan	2006	Motor control and the management of musculoskeletal dysfunction	Manual Therapy
W. J. Hanney; M. J. Kolber; J. A. Cleland	2010	Motor control exercise for persistent non-specific neck pain	Physical Therapy Reviews
Y.-H. Chen; C.-R. Lin; W.-A. Liang; C.-Y. Huang	2020	Motor control integrated into muscle strengthening exercises has more effects on scapular muscle activities and joint range of motion before initiation of radiotherapy in oral cancer survivors with neck dissection	PLoS ONE
G. Tsiringakis; Z. Dimitriadis; E. Triantafylloy; S. McLean	2020	Motor control training of deep neck flexors with pressure biofeedback improves pain and disability in patients with neck pain: A systematic review and meta-analysis	Musculoskeletal Science and Practice
C. Martin-Gomez; R. Sestelo-Diaz; V. Carrillo-Sanjuan; M. J. Navarro-Santana; J. Bardon-Romero; G. Plaza-Manzano	2019	Motor control using cranio-cervical flexion exercises versus other treatments for non-specific chronic neck pain: A systematic review and meta-analysis	Musculoskeletal Science and Practice
V. De Loose; M. Van den Oord; I. Keser; F. Burnotte; D. Van Tiggelen; A. Dumarey; B. Cagnie; E. Witvrouw; L. Danneels	2009	MRI Study of the Morphometry of the Cervical Musculature in F-16 Pilots	Aviation Space and Environmental Medicine
M. H. El-Gendy; Y. R. Lasheen; W. K. S. Rezkalla	2019	Multimodal approach of electrotherapy versus myofascial release in patients with chronic mechanical neck pain: A randomized controlled trial	Physiotherapy Quarterly
J. S. Hudson; C. G. Ryan	2010	Multimodal group rehabilitation compared to usual care for patients with chronic neck pain: A pilot study	Manual Therapy
N. A. R. Abu Shady; H. M. Negm; Z. M. Y. Zitoun; N. M. Abdelhakiem	2020	Multimodal Intervention of High-Intensity Laser with Neurodynamic Mobilization in Cervical Radiculopathy	Pakistan Journal of Medical & Health Sciences
F. Marcos-Martin; L. Gonzalez-Ferrero; N. Martin-Alcocer; A. Paris-Alemany; R. La Touche	2018	Multimodal physiotherapy treatment based on a biobehavioral approach for patients with chronic cervico-craniofacial pain: a prospective case series	Physiotherapy Theory and Practice
L. L. Andersen; M. Kjaer; C. H. Andersen; P. B. Hansen; M. K. Zebis; K. Hansen; G. Sjogaard	2008	Muscle activation during selected strength exercises in women with chronic neck muscle pain	Physical therapy
G. Sjøgaard; K. Søgaard	2014	Muscle activity pattern dependent pain development and alleviation	Journal of Electromyography and Kinesiology
S. O'Leary; D. Falla; J. M. Elliott; G. Jull	2009	Muscle dysfunction in cervical spine pain: Implications for assessment and management	Journal of Orthopaedic and Sports Physical Therapy
L. L. Florencio; A. S. de Oliveira; T. Will-Lemos; C. F. Pinheiro; J. C. D. S. Marçal; F. Dach; C. Fernández-de-las-Peñas; D. Bevilaqua-Grossi	2021	Muscle endurance and cervical electromyographic activity during submaximal efforts in women with and without migraine	Clinical Biomechanics
F. Sarilho de Mendonça; P. de Tarso Camillo de Carvalho; D. A. Biasotto-Gonzalez; S. A. P. Calamita; C. A. F. de Paula Gomes; C. F. Amorim; M. A. Fumagalli; F. Politti	2018	Muscle fiber conduction velocity and EMG amplitude of the upper trapezius muscle in healthy subjects after low-level laser irradiation: a randomized, double-blind, placebo-controlled, crossover study	Lasers in Medical Science
B. Cagnie; J. Elliott; S. O'Leary; R. D'Hooge; N. Dickx; L. Danneels	2011	Muscle Functional MRI as an Imaging Tool to Evaluate Muscle Activity	Journal of Orthopaedic & Sports Physical Therapy
J. Crow; T. Pizzari; D. Buttifant	2011	Muscle onset can be improved by therapeutic exercise: A systematic review	Physical Therapy in Sport
M. Tegern; U. Aasa; B. O. Ang; H. Larsson	2020	Musculoskeletal disorders and their associations with health- and work-related factors: a cross-sectional comparison between Swedish air force personnel and army soldiers	Bmc Musculoskeletal Disorders
R. E. Ørstavik; G. P. Knudsen; K. Tambs; L. C. Gjerde; F. A. Torvik; C. Nielsen; E. Røysamb; T. Reichborn-Kjennerud	2016	Musculoskeletal pain and work absence – A 10 year follow-up study of norwegian young adult twins	Norsk Epidemiologi
S. J. Kamper; N. Henschke; L. Hestbaek; K. M. Dunn; C. M. Williams	2016	Musculoskeletal pain in children and adolescents	Brazilian Journal of Physical Therapy
S. R. Omer; E. Ozcan; A. Karan; A. Ketenci	2003	Musculoskeletal system disorders in computer users: Effectiveness of training and exercise programs	Journal of Back and Musculoskeletal Rehabilitation
F. M. Silva; J. M. Brismee; P. S. Sizer; T. L. Hooper; G. E. Robinson; A. B. Diamond	2018	Musicians injuries: Upper quarter motor control deficits in musicians with prolonged symptoms - A case-control study	Musculoskeletal Science and Practice
L. Dellve; L. Ahlstrom; A. Jonsson; L. Sandsjo; M. Forsman; A. Lindegard; C. Ahlstrand; R. Kadefors; M. Hagberg	2011	Myofeedback training and intensive muscular strength training to decrease pain and improve work ability among female workers on long-term sick leave with neck pain: a randomized controlled trial	International Archives of Occupational and Environmental Health
R. Lu; H. Wang; T. Hong; H. Gao	2020	Myopathy after rapid correction of hyperthyroidism: A case report and review of literature	Medicine (United States)
F. Draicchio; G. Chini; A. Silvetti; R. Vitalone; E. Lucertini; M. Lucertini	2019	Neck and Shoulder Muscle Fatigue in High Performance Aircrafts Pilots: A Case Study	Advances in Intelligent Systems and Computing
E. Gheysvandi; I. Dianat; R. Heidarimoghadam; L. Tapak; A. Karimi-Shahanjarini; F. Rezapur-Shahkolai	2019	Neck and shoulder pain among elementary school students: Prevalence and its risk factors	BMC Public Health
I. Hansen; K. Søgaard; R. Christensen; B. Thomsen; C. Manniche; B. Juul-Kristensen	2011	Neck exercises, physical and cognitive behavioural-graded activity as a treatment for adult whiplash patients with chronic neck pain: Design of a randomised controlled trial	BMC Musculoskeletal Disorders
I. Meisingset; A. K. Stensdotter; A. Woodhouse; O. Vasseljen	2016	Neck motion, motor control, pain and disability: A longitudinal study of associations in neck pain patients in physiotherapy treatment	Manual Therapy
V. Johnston; G. Jull; T. Souvlis; N. L. Jimmieson	2008	Neck movement and muscle activity characteristics in female office workers with neck pain	Spine
A. Peolsson; G. Kjellman	2007	Neck muscle endurance in nonspecific patients with neck pain and in patients after anterior cervical decompression and fusion	Journal of Manipulative and Physiological Therapeutics
H. Lee; L. L. Nicholson; R. D. Adams	2005	Neck muscle endurance, self-report, and range of motion data from subjects with treated and untreated neck pain	Journal of Manipulative and Physiological Therapeutics
A. V. Dieterich; U. S. Yavuz; F. Petzke; A. Nordez; D. Falla	2020	Neck Muscle Stiffness Measured With Shear Wave Elastography in Women With Chronic Nonspecific Neck Pain	Journal of Orthopaedic & Sports Physical Therapy
J. Ylinen; A. Hakkinen; M. Nykanen; H. Kautiainen; E. P. Takala	2007	Neck muscle training in the treatment of chronic neck pain: a three-year follow-up study	Europa medicophysica
B. Ang; K. Harms-Ringdahl	2006	Neck pain and related disability in helicopter pilots: A survey of prevalence and risk factors	Aviation Space and Environmental Medicine
H. Sarig-Bahat; P. L. Weiss; Y. Laufer	2010	Neck Pain Assessment in a Virtual Environment	Spine
K. N. Lam; A. Rushton; E. Thoomes; M. Thoomes-de Graaf; N. R. Heneghan; D. Falla	2021	Neck pain with radiculopathy: A systematic review of classification systems	Musculoskeletal Science and Practice
W. J. Hanney; K. S. Zbaraschuk; C. J. Yi; S. H. Klausner; L. Wawrzyniak	2011	Neck Pain: Exercise and Training Considerations	Strength and Conditioning Journal
B. Äng; J. Linder; K. Harms-Ringdahl	2005	Neck strength and myoelectric fatigue in fighter and helicopter pilots with a history of neck pain	Aviation Space and Environmental Medicine
D. M. Salmon; S. J. Sullivan; P. Handcock; N. J. Rehrer; B. Niven	2018	Neck strength and self-reported neck dysfunction: what is the impact of a season of Rugby Union?	Journal of Sports Medicine and Physical Fitness
O. Hamalainen; H. Heinijoki; H. Vanharanta	1998	Neck training and +Gz-related neck pain: A preliminary study	Military Medicine
G. Peterson; M. L. Ludvigsson; A. Peolsson	2021	Neck-related function and its connection with disability in chronic whiplash-associated disorders: secondary analysis of a randomized controlled study	European Journal of Physical and Rehabilitation Medicine
J. Svensson; A. Hermansen; J. Wibault; H. Lofgren; A. Dedering; B. Oberg; P. Zsigmond; A. Peolsson	2020	Neck-Related Headache in Patients With Cervical Disc Disease After Surgery and Physiotherapy A 1-Year Follow-up of a Prospective Randomized Study	Spine
J. Wibault; B. Öberg; Å. Dedering; H. Löfgren; P. Zsigmond; L. Persson; M. Andell; M. R. Jonsson; A. Peolsson	2017	Neck-Related Physical Function, Self-Efficacy, and Coping Strategies in Patients With Cervical Radiculopathy: A Randomized Clinical Trial of Postoperative Physiotherapy	Journal of Manipulative and Physiological Therapeutics
M. L. Ludvigsson; G. Peterson; A. Peolsson	2020	Neck-specific exercise for radiating pain and neurological deficits in chronic whiplash, a 1-year follow-up of a randomised clinical trial	Scientific reports
M. Landén Ludvigsson; G. Peterson; A. Peolsson	2018	Neck-specific exercise may reduce radiating pain and signs of neurological deficits in chronic whiplash - Analyses of a randomized clinical trial	Scientific Reports
A. Peolsson; M. Landén Ludvigsson; G. Peterson	2017	Neck-specific exercises with internet-based support compared to neck-specific exercises at a physiotherapy clinic for chronic whiplash-associated disorders	BMC Musculoskeletal Disorders
M. T. Benatto; L. L. Florencio; M. Bragatto; F. Dach; C. Fernandez-de-Las-Penas; D. Bevilaqua-Grossi	2020	Neck-specific strengthening exercise compared with sham ultrasound when added to home-stretching exercise in patients with migraine: study protocol of a two-armed, parallel-groups randomized controlled trial	Chiropractic & Manual Therapies
L. G. Cox; D. J. Kidgell; R. A. Iles	2019	Neck-specific strengthening exercises and cognitive therapy for chronic neck pain: a systematic review	Physical Therapy Reviews
B. O. Ang; A. Monnier; K. Harms-Ringdahl	2009	Neck/Shoulder Exercise for Neck Pain in Air Force Helicopter Pilots A Randomized Controlled Trial	Spine
E. B. Saltzman; S. K. Rancy; D. B. Sneag; M. J. H. Feinberg; D. J. Lange; S. W. Wolfe	2018	Nerve Transfers for Enterovirus D68-Associated Acute Flaccid Myelitis: A Case Series	Pediatric Neurology
D. Falla; D. Farina	2007	Neural and muscular factors associated with motor impairment in neck pain	Current Rheumatology Reports
D. Falla; D. Farina	2008	Neuromuscular adaptation in experimental and clinical neck pain	Journal of Electromyography and Kinesiology
M. Descarreaux; N. Mayrand; J. Raymond	2007	Neuromuscular control of the head in an isometric force reproduction task: comparison of whiplash subjects and healthy controls	Spine Journal
L. Jensen; L. L. Andersen; H. D. Schrøder; U. Frandsen; G. Sjøgaard	2015	Neuronal nitric oxide synthase is dislocated in type i fibers of myalgic muscle but can recover with physical exercise training	BioMed Research International
J. L. Moreines; S. M. McClintock; P. E. Holtzheimer	2011	Neuropsychologic effects of neuromodulation techniques for treatment-resistant depression: A review	Brain Stimulation
K. C. de Braganca; R. J. Packer	2008	Neurotoxicity of chemotherapeutic and biologic agents in children with cancer	Current Neurology and Neuroscience Reports
L. Demmink-Geertman; P. H. Dejonckere	2008	Neurovegetative symptoms and complaints before and after voice therapy for nonorganic habitual dysphonia	Journal of Voice
R. Staud	2007	New insights into the pathogenesis of fibromyalgia syndrome: Important role of peripheral and central pain mechanisms	Current Rheumatology Reviews
P. Cote; H. N. Yu; H. M. Shearer; K. Randhawa; J. J. Wong; S. Mior; A. Ameis; L. J. Carroll; M. Nordin; S. Varatharajan; D. Sutton; D. Southerst; C. Jacobs; M. Stupar; A. Taylor-Vaisey; D. P. Gross; R. J. Brison; M. Paulden; C. Ammendolia; J. D. Cassidy; P. Loisel; S. Marshall; R. N. Bohay; J. Stapleton; M. Lacerte	2019	Non-pharmacological management of persistent headaches associated with neck pain: A clinical practice guideline from the Ontario protocol for traffic injury management (OPTIMa) collaboration	European Journal of Pain
A. Cardenas-Rojas; K. Pacheco-Barrios; S. Giannoni-Luza; O. Rivera-Torrejon; F. Fregni	2020	Noninvasive brain stimulation combined with exercise in chronic pain: a systematic review and meta-analysis	Expert Review of Neurotherapeutics
A. H. Saeterbakken; S. Nordengen; V. Andersen; M. S. Fimland	2017	Nordic walking and specific strength training for neck- and shoulder pain in office workers: a pilot-study	European Journal of Physical and Rehabilitation Medicine
G. Bronfort; R. Evans; A. Anderson; K. Svendsen; Y. Bracha; R. Grimm	2012	OA14.04. A randomized controlled trial of spinal manipulation, medication or home exercise for acute and subacute neck pain	BMC Complementary and Alternative Medicine
A. M. Aegerter; M. Deforth; V. Johnston; M. J. Ernst; T. Volken; H. Luomajoki; B. Brunner; J. Dratva; G. Sjøgaard; A. Elfering; M. Melloh; M. Barbero; J. Cornwall; Y. Da Cruz Pereira; O. Distler; H. Dressler; T. Egli; I. Etzer-Hofer; D. Falla; M. Gisler; M. Haas; S. Klaus; G. M. Kobelt; C. Nicoletti; S. Niggli; S. Richard; N. Sax; K. Schülke; L. P. Staub; T. Zweig; K. Lüdtke	2020	On-site multi-component intervention to improve productivity and reduce the economic and personal burden of neck pain in Swiss office-workers (NEXpro): Protocol for a cluster-randomized controlled trial	BMC Musculoskeletal Disorders
S. Kanchanomai; P. Janwantanakul; W. Jiamjarasrangsi	2013	One-year Incidence and Risk Factors of Thoracic Spine Pain in Undergraduate Students	Journal of Physical Therapy Science
J. Elert; S. Karlsson; B. Gerdle	1998	One-year reproducibility and stability of the signal amplitude ratio and other variables of the electromyogram: Test-retest of a shoulder forward flexion test in female workers with neck and shoulder problems	Clinical Physiology
Z. Yaghoubitajani; M. Gheitasi; M. Bayattork; L. L. Andersen	2021	Online supervised versus workplace corrective exercises for upper crossed syndrome: a protocol for a randomized controlled trial	Trials
J. A. Curtis; J. Langenstein; M. S. Troche; J. Laus; S. L. Schneider	2019	Open Mouth-Maximal Isometric Press: Development and Norms for Clinical Swallowing Evaluations and Treatment	American Journal of Speech-Language Pathology
B. P. Verhofste; D. J. Hedequist; C. M. Birch; E. S. Rademacher; M. P. Glotzbecker; M. R. Proctor; Y.-M. Yen	2021	Operative Treatment of Cervical Spine Injuries Sustained in Youth Sports	Journal of pediatric orthopedics
F. Xu; C. Liu; X. Huang	2017	Oral contraceptives caused venous sinus thrombosis complicated with cerebral artery infarction and secondary epileptic seizures: A case report and literature review	Medicine (United States)
N. D. Smith	2013	Orthostatic hypotension in the patient with diabetes: A broad review of pharmacologic treatment options	Journal of Pharmacy Technology
S. Groisman; T. Malysz; L. de Souza da Silva; T. Rocha Ribeiro Sanches; K. Camargo Bragante; F. Locatelli; C. Pontel Vigolo; S. Vaccari; C. Homercher Rosa Francisco; S. Monteiro Steigleder; G. P. Jotz	2020	Osteopathic manipulative treatment combined with exercise improves pain and disability in individuals with non-specific chronic neck pain: A pragmatic randomized controlled trial	Journal of Bodywork and Movement Therapies
J. W. Price	2021	Osteopathic model of the development and prevention of occupational musculoskeletal disorders	Journal of Osteopathic Medicine
L. Brosseau; G. A. Wells; P. Tugwell; L. Casimiro; M. Novikov; L. Loew; D. Sredic; S. Clément; A. Gravelle; K. Hua; D. Kresic; A. Lakic; G. Ménard; P. Côté; G. Leblanc; M. Sonier; A. Cloutier; J. McEwan; S. Poitras; A. Furlan; A. Gross; T. Dryden; R. Muckenheim; R. Côté; V. Paré; A. Rouhani; G. Léonard; H. M. Finestone; L. Laferrière; S. Dagenais; G. De Angelis; C. Cohoon	2012	Ottawa panel evidence-based clinical practice guidelines on therapeutic massage for neck pain	Journal of Bodywork and Movement Therapies
J. A. Jose	2012	Outcome measures and prognosis of WRMSD	Work
S. T. Yoon; R. E. Hashimoto; A. Raich; C. I. Shaffrey; J. M. Rhee; K. D. Riew	2013	Outcomes After Laminoplasty Compared With Laminectomy and Fusion in Patients With Cervical Myelopathy A Systematic Review	Spine
A. M. Alshami; A. I. AlSadiq	2021	Outcomes of scapulothoracic mobilisation in patients with neck pain and scapular dyskinesis	Journal of Taibah University Medical Sciences
J. C. Menant; A. Wong; D. L. Sturnieks; J. C. T. Close; K. Delbaere; P. S. Sachdev; H. Brodaty; S. R. Lord	2013	Pain and anxiety mediate the relationship between dizziness and falls in older people	Journal of the American Geriatrics Society
C. Suso-Ribera; A. García-Palacios; C. Botella; M. V. Ribera-Canudas	2017	Pain catastrophizing and its relationship with health outcomes: Does pain intensity matter?	Pain Research and Management
K. Brage; I. Ris; D. Falla; K. Søgaard; B. Juul-Kristensen	2015	Pain education combined with neck- and aerobic training is more effective at relieving chronic neck pain than pain education alone - A preliminary randomized controlled trial	Manual Therapy
C. Lager; A. K. Kroksmark	2015	Pain in adolescents with spinal muscular atrophy and Duchenne and Becker muscular dystrophy	European Journal of Paediatric Neurology
I. López-de-Uralde-Villanueva; H. Beltran-Alacreu; J. Fernández-Carnero; R. La Touche	2020	Pain management using a multimodal physiotherapy program including a biobehavioral approach for chronic nonspecific neck pain	Physiotherapy theory and practice
B. A. Matias; I. Vieira; A. Pereira; M. Duarte; A. G. Silva	2019	Pain neuroscience education plus exercise compared with exercise in university students with chronic idiopathic neck pain	International Journal of Therapy and Rehabilitation
A. Schmid; F. Brunner; A. Wright; L. M. Bachmann	2008	Paradigm shift in manual therapy? Evidence for a central nervous system component in the response to passive cervical joint mobilisation	Manual Therapy
M. Esenyel; S. Tetik; Z. Şahin; N. Özaras	2003	Parsonage Turner syndrome: Case report	FTR - Turkiye Fiziksel Tip ve Rehabilitasyon Dergisi
A. Peolsson; A. Karlsson; B. Ghafouri; T. Ebbers; M. Engström; M. Jönsson; K. Wåhlén; T. Romu; M. Borga; E. Kristjansson; H. S. Bahat; D. German; P. Zsigmond; G. Peterson	2019	Pathophysiology behind prolonged whiplash associated disorders	BMC Musculoskeletal Disorders
A. Peolsson; A. Karlsson; B. Ghafouri; T. Ebbers; M. Engström; M. Jönsson; K. Wåhlén; T. Romu; M. Borga; E. Kristjansson; H. S. Bahat; D. German; P. Zsigmond; G. Peterson	2019	Pathophysiology behind prolonged whiplash associated disorders: Study protocol for an experimental study	BMC Musculoskeletal Disorders
M. D. Bishop; P. E. Mintken; J. E. Bialosky; J. A. Cleland	2013	Patient expectations of benefit from interventions for neck pain and resulting influence on outcomes	The Journal of orthopaedic and sports physical therapy
A. Rydén; F. Blackhall; H. R. Kim; R. N. Pillai; L. Braam; M. L. Martin; A. Walding	2017	Patient Experience of Symptoms and Side Effects when Treated with Osimertinib for Advanced Non-Small-Cell Lung Cancer: A Qualitative Interview Substudy	Patient
R. G. Hazard; K. F. Spratt; C. M. McDonough; C. M. Olson; E. S. Ossen; E. M. Hartmann; R. J. Carlson; J. LaVoie	2012	Patient-centered evaluation of outcomes from rehabilitation for chronic disabling spinal disorders: the impact of personal goal achievement on patient satisfaction	Spine Journal
D. Falla; G. Bilenkij; G. Jull	2004	Patients with chronic neck pain demonstrate altered patterns of muscle activation during performance of a functional upper limb task	Spine
D. Cane; W. R. Nielson; D. Mazmanian	2018	Patterns of pain-related activity: Replicability, treatment-related changes, and relationship to functioning	Pain
D. Falla; L. Gizzi; H. Parsa; A. Dieterich; F. Petzke	2017	People With Chronic Neck Pain. Walk With a Stiffer Spine	Journal of Orthopaedic & Sports Physical Therapy
K. Waling; G. Sundelin; C. Ahlgren; B. Järvholm	2000	Perceived pain before and after three exercise programs--a controlled clinical trial of women with work-related trapezius myalgia	PAIN
T. C. Barnett; V. Bril; A. M. Davis	2013	Performance of individual items of the quantitative myasthenia gravis score	Neuromuscular Disorders
S. O. Tjøsvoll; P. J. Mork; V. M. Iversen; M. B. Rise; M. S. Fimland	2020	Periodized resistance training for persistent non-specific low back pain: A mixed methods feasibility study	BMC Sports Science, Medicine and Rehabilitation
J. Oakman; T. Keegel; N. Kinsman; A. M. Briggs	2016	Persistent musculoskeletal pain and productive employment; a systematic review of interventions	Occupational and Environmental Medicine
P. J. Weiden; Y. Du; L. von Moltke; A. Wehr; M. Hard; M. Marandi; D. P. Walling	2020	Pharmacokinetics, Safety, and Tolerability of a 2-Month Dose Interval Regimen of the Long-Acting Injectable Antipsychotic Aripiprazole Lauroxil: Results From a 44-Week Phase I Study	CNS Drugs
T. Miller; M. Cudkowicz; P. J. Shaw; P. M. Andersen; N. Atassi; R. C. Bucelli; A. Genge; J. Glass; S. Ladha; A. L. Ludolph; N. J. Maragakis; C. J. McDermott; A. Pestronk; J. Ravits; F. Salachas; R. Trudell; P. Van Damme; L. Zinman; C. F. Bennett; R. Lane; A. Sandrock; H. Runz; D. Graham; H. Houshyar; A. McCampbell; I. Nestorov; I. Chang; M. McNeill; L. Fanning; S. Fradette; T. A. Ferguson	2020	Phase 1-2 Trial of antisense oligonucleotide tofersen for SOD1 ALS	New England Journal of Medicine
T. K. Joensuu; S. Nilsson; A. R. Holmberg; M. Márquez; M. Tenhunen; T. Saarto; H. Joensuu	2004	Phase I trial on sms-D70 somatostatin analogue in advanced prostate and renal cell cancer	Annals of the New York Academy of Sciences
R. J. Kreitman; M. Stetler-Stevenson; I. Margulies; P. Noel; D. J. P. FitzGerald; W. H. Wilson; I. Pastan	2009	Phase II trial of recombinant immunotoxin RFB4(dsFv)-PE38 (BL22) in patients with hairy cell leukemia	Journal of Clinical Oncology
J. Albright; R. Allman; R. P. Bonfiglio; A. Conill; B. Dobkin; A. A. Guccione; S. M. Hasson; R. Russo; P. Shekelle; J. L. Susman; L. Brosseau; P. Tugwell; G. A. Wells; V. A. Robinson; I. D. Graham; B. J. Shea; J. McGowan; J. Peterson; L. Poulin; M. Tousignant; H. Corriveau; M. Morin; L. Pelland; L. Laferriere; L. Casimiro; L. E. Tremblay; P. Philadelphia	2001	Philadelphia panel evidence-based clinical practice guidelines on selected rehabilitation interventions for neck pain	Physical Therapy
E. F. Miranda; L. de Oliveira; F. C. Antonialli; A. A. Vanin; P. D. C. de Carvalho; E. C. P. Leal	2015	Phototherapy with combination of super-pulsed laser and light-emitting diodes is beneficial in improvement of muscular performance (strength and muscular endurance), dyspnea, and fatigue sensation in patients with chronic obstructive pulmonary disease	Lasers in Medical Science
S. Paudel; A. J. Owen; E. Owusu-Addo; B. J. Smith	2018	Physical activity participation and the risk of chronic diseases among South Asian adults: Protocol for a systematic review and meta-analysis	Systematic Reviews
F. G. Schaafsma; K. Whelan; A. J. van der Beek; L. C. van der Es-Lambeek; A. Ojajarvi; J. H. Verbeek	2013	Physical conditioning as part of a return to work strategy to reduce sickness absence for workers with back pain	Cochrane Database of Systematic Reviews
E. Schonstein; D. Kenny; J. Keating; B. Koes; R. D. Herbert	2003	Physical conditioning programs for workers with back and neck pain: A Cochrane systematic review	Spine
T. M. Nguyen; V. H. Nguyen; J. H. Kim	2021	Physical exercise and health-related quality of life in office workers: A systematic review and meta-analysis	International Journal of Environmental Research and Public Health
G. D. Lundberg	2008	Physical exercise for chronic neck pain	MedGenMed Medscape General Medicine
J. Ylinen	2007	Physical exercises and functional rehabilitation for the management of chronic neck pain	Europa Medicophysica
A. Peolsson; A. Söderlund; M. Engquist; B. Lind; H. Löfgren; L. Vavruch; A. Holtz; A. Winström-Christersson; I. Isaksson; B. Öberg	2013	Physical function outcome in cervical radiculopathy patients after physiotherapy alone compared with anterior surgery followed by physiotherapy: A prospective randomized study with a 2-year follow-up	Spine
D. Jun; M. Zoe; V. Johnston; S. O’Leary	2017	Physical risk factors for developing non-specific neck pain in office workers: a systematic review and meta-analysis	International Archives of Occupational and Environmental Health
K. Beissner; C. R. Henderson; M. Papaleontiou; Y. Olkhovskaya; J. Wigglesworth; M. C. Reid	2009	Physical Therapists' Use of Cognitive-Behavioral Therapy for Older Adults With Chronic Pain: A Nationwide Survey	Physical Therapy
D. U. Jette; A. M. Jette	1996	Physical therapy and health outcomes in patients with spinal impairments	Physical Therapy
K. M. Helmers; K. E. Irwin	2009	Physical therapy as conservative management for cervical pain and headaches in an adolescent with neurofibromatosis type 1: A case study	Journal of Neurologic Physical Therapy
G. C. Johnson	2011	Physical therapy management of a patient with cervicothoracic dysfunction and shoulder impingement syndrome: A case report	Orthop Phys Ther Pract
K. Dragotta; B. Jang; B. Quinzi; A. Bosco; D. Clewley	2019	Physical therapy management of pediatric and adolescent neck pain: a call to action	Physical Therapy Reviews
J. M. Sefton; C. Yarar; D. M. Carpenter; J. W. Berry	2011	Physiological and clinical changes after therapeutic massage of the neck and shoulders	Manual Therapy
S. E. Mathiassen; J. Winkel	1996	Physiological comparison of three interventions in light assembly work: Reduced work pace, increased break allowance and shortened working days	International Archives of Occupational and Environmental Health
S. S. Pandey; A. Ashish; R. Singh	2021	Physiotherapeutic Intervention for Cervicobrachial Pain Syndrome: A Scoping Review	Journal of Clinical and Diagnostic Research
K. Nordström; A. Ekhammar; M. E. H. Larsson	2020	Physiotherapist-guided Free Movement Dance for patients with persistent pain is empowering in everyday living. A qualitative study	European Journal of Physiotherapy
A. Peolsson; G. Peterson; A. Hermansen; M. L. Ludvigsson; Å. Dedering; H. Löfgren	2019	Physiotherapy after anterior cervical spine surgery for cervical disc disease	BMJ Open
D. Wu; D. Ham; R. Rosedale	2020	Physiotherapy assessment and treatment of chronic subjective tinnitus using mechanical diagnosis and therapy: a case report	Journal of Manual and Manipulative Therapy
T. Maicki; J. Bilski; E. Szczygiel; R. Trąbka	2017	PNF and manual therapy treatment results of patients with cervical spine osteoarthritis	Journal of Back and Musculoskeletal Rehabilitation
A. Malmivaara	2002	Point of view	Spine
J. M. Brown; A. Yee; R. A. Ivens; W. Dribben; S. E. MacKinnon	2010	Post-cervical decompression parsonage-turner syndrome represents a subset of C5 palsy: Six cases and a review of the literature: Case report	Neurosurgery
M. Payer; M. Luzi; E. Tessitore	2009	Posterior atlanto-axial fixation with polyaxial C1 lateral mass screws and C2 pars screws	Acta Neurochirurgica
B. Lange; M. Murray; S. S. Chreiteh; P. Toft; M. B. Jorgensen; K. Sogaard; G. Sjogaard	2014	Postural Control and Shoulder Steadiness in F-16 Pilots: A Randomized Controlled Study	Aviation Space and Environmental Medicine
D. Griswold; K. Learman; M. J. Kolber; B. O'Halloran; J. A. Cleland	2018	Pragmatically Applied Cervical and Thoracic Nonthrust Manipulation Versus Thrust Manipulation for Patients With Mechanical Neck Pain: A Multicenter Randomized Clinical Trial	Journal of Orthopaedic & Sports Physical Therapy
J. L. Keating; P. Kent; M. Davidson; R. Duke; L. McKinnon; R. De Nardis	2005	Predicting short-term response and non-response to neck strengthening exercise for chronic neck pain	Journal of Whiplash and Related Disorders
M. Hadizadeh; G. N. Kawchuk; N. Prasad; J. M. Fritz	2020	Predicting who responds to spinal manipulative therapy using a short-time frame methodology: Results from a 238- participant study	PLoS ONE
A. Peolsson; M. Peolsson	2008	Predictive factors for long-term outcome of anterior cervical decompression and fusion: a multivariate data analysis	European spine journal : official publication of the European Spine Society, the European Spinal Deformity Society, and the European Section of the Cervical Spine Research Society
A. Peolsson; R. Hedlund; L. Vavruch; B. Oberg	2003	Predictive factors for the outcome of anterior cervical decompression and fusion	European spine journal : official publication of the European Spine Society, the European Spinal Deformity Society, and the European Section of the Cervical Spine Research Society
I. Meisingset; A. K. Stensdotter; A. Woodhouse; O. Vasseljen	2018	Predictors for global perceived effect after physiotherapy in patients with neck pain: an observational study	Physiotherapy
H. Sarig Bahat; D. Hadar; J. Treleaven	2020	Predictors for Positive Response to Home Kinematic Training in Chronic Neck Pain	Journal of manipulative and physiological therapeutics
M. L. McNeely; M. B. Parliament; H. Seikaly; N. Jha; D. J. Magee; M. J. Haykowsky; K. S. Courneya	2012	Predictors of adherence to an exercise program for shoulder pain and dysfunction in head and neck cancer survivors	Supportive Care in Cancer
T. W. Nam; H. S. Lee; T. S. Goh; J. S. Lee	2015	Predictors of motor weakness and delayed recovery in cervical disk herniation	Journal of Spinal Disorders and Techniques
J. A. Cleland; J. M. Fritz; J. M. Whitman; R. Heath	2007	Predictors of short-term outcome in people with a clinical diagnosis of cervical radiculopathy	Physical Therapy
A. Peolsson; M. Peolsson; G. Jull; T. Löfstedt; J. Trygg; S. O'Leary	2015	Preliminary evaluation of dorsal muscle activity during resisted cervical extension in patients with longstanding pain and disability following anterior cervical decompression and fusion surgery	Physiotherapy (United Kingdom)
J. J. Becker; S. L. Copeland; E. L. Botterbusch; R. G. Cohen	2018	Preliminary evidence for feasibility, efficacy, and mechanisms of Alexander technique group classes for chronic neck pain	Complementary Therapies in Medicine
M. P. Kelly; P. A. Anderson; R. C. Sasso; K. D. Riew	2015	Preoperative opioid strength may not affect outcomes of anterior cervical procedures: a post hoc analysis of 2 prospective, randomized trials	Journal of Neurosurgery-Spine
K. F. M. Franco; D. Lenoir; Y. R. D. Franco; F. J. J. Reis; C. M. N. Cabral; M. Meeus	2021	Prescription of exercises for the treatment of chronic pain along the continuum of nociplastic pain: A systematic review with meta-analysis	European Journal of Pain
C. Cruder; M. Barbero; P. Koufaki; E. Soldini; N. Gleeson	2020	Prevalence and associated factors of playing-related musculoskeletal disorders among music students in Europe. Baseline findings from the Risk of Music Students (RISMUS) longitudinal multicentre study	Plos One
U. R. Salve	2015	Prevalence of musculoskeletal discomfort among the workers engaged in jewelry manufacturing	Indian Journal of Occupational and Environmental Medicine
B. X. W. Liew; A. Peolsson; M. Scutari; H. Lofgren; J. Wibault; A. Dedering; B. Oberg; P. Zsigmond; D. Falla	2020	Probing the mechanisms underpinning recovery in post-surgical patients with cervical radiculopathy using Bayesian networks	European Journal of Pain
A. Welch; G. Healy; L. Straker; T. Comans; S. O’Leary; M. Melloh; G. Sjøgaard; M. Pereira; X. Chen; V. Johnston	2020	Process evaluation of a workplace-based health promotion and exercise cluster-randomised trial to increase productivity and reduce neck pain in office workers	BMC Public Health
L. L. Andersen; M. K. Zebis	2014	Process Evaluation of Workplace Interventions with Physical Exercise to Reduce Musculoskeletal Disorders	International Journal of Rheumatology
P. Larsman; M. Hasenbring; L. Sandsjö; R. M. H. A. Huis in't Veld; E. Witvrouw; S. M. Kosterink; R. Kadefors; M. M. M. Vollenbroek-Hutten	2010	Prognostic factors for the effect of a myofeedback-based teletreatment service	Journal of Telemedicine and Telecare
S. Michiels; P. Van de Heyning; S. Truijen; A. Hallemans; W. De Hertogh	2017	Prognostic indicators for decrease in tinnitus severity after cervical physical therapy in patients with cervicogenic somatic tinnitus	Musculoskeletal Science and Practice
B. Wang; L. Jiang; F. Wei; X. G. Liu; Z. J. Liu	2018	Progression of aggressive vertebral hemangiomas during pregnancy: Three case reports and literature review	Medicine (United States)
L. G. W. Cox; K. T. Savur; R. J. De Nardis; R. A. Iles	2020	Progressive resistance exercise for improving pain and disability in chronic neck pain: A case series	Physiotherapy Research International
N. F. Taylor; K. J. Dodd; D. L. Damiano	2005	Progressive resistance exercise in physical therapy: A summary of systematic reviews	Physical Therapy
I. H. Lin; K.-H. Chang; T.-H. Liou; C.-M. Tsou; Y.-C. Huang	2018	Progressive shoulder-neck exercise on cervical muscle functions in middle-aged and senior patients with chronic neck pain	European journal of physical and rehabilitation medicine
Y. Hagström; J. Carlsson	1996	Prolonged functional impairment after whiplash injury	Scandinavian Journal of Rehabilitation Medicine
H. J. Lee; L. L. Nicholson; R. D. Adams; S. S. Bae	2005	Proprioception and rotation range sensitization associated with subclinical neck pain	Spine
U. Roijezon; N. C. Clark; J. Treleaven	2015	Proprioception in musculoskeletal rehabilitation. Part 1: Basic science and principles of assessment and clinical interventions	Manual Therapy
C. M. Petersen; C. L. Zimmermann; R. Tang	2013	Proprioception interventions to improve cervical position sense in cervical pathology	Int J Ther Rehabil
C. H. Andersen; L. L. Andersen; O. S. Mortensen; M. K. Zebis; G. Sjogaard	2011	Protocol for Shoulder function training reducing musculoskeletal pain in shoulder and neck: a randomized controlled trial	Bmc Musculoskeletal Disorders
L. L. Andersen; M. K. Zebis; M. T. Pedersen; K. K. Roessler; C. H. Andersen; M. M. Pedersen; H. Feveile; O. S. Mortensen; G. Sjøgaard	2010	Protocol for Work place adjusted Intelligent physical exercise reducing Musculoskeletal pain in Shoulder and neck (VIMS)	BMC Musculoskeletal Disorders
M. Hasenbring; D. Hallner; B. Klasen	2001	Psychological mechanisms in the transition from acute to chronic pain: Over- or underrated?	Schmerz
B. Shahidi; D. Curran-Everett; K. S. Maluf	2015	Psychosocial, Physical, and Neurophysiological Risk Factors for Chronic Neck Pain: A Prospective Inception Cohort Study	Journal of Pain
B. Lansinger; E. Larsson; L. C. Persson; J. Y. Carlsson	2007	Qigong and exercise therapy in patients with long-term neck pain: A prospective randomized trial	Spine
D. Rendant; D. Pach; R. Ludtke; A. Reihauer; C. Witt	2009	Qigong for chronic neck pain-A randomized controlled trial	European Journal of Integrative Medicine
L. Eberhard; S. Terebesi; N. N. Giannakopoulos; D. Hellmann; H. J. Schindler; M. Schmitter; D. Pfau	2018	Quantitative sensory response of the SCM muscle on sustained low level activation simulating co-contractions during bruxing	Archives of Oral Biology
X. Galindez-Ibarbengoetxea; I. Setuain; M. González-Izal; A. Jauregi; R. Ramírez-Velez; L. L. Andersen; M. Izquierdo	2017	Randomised controlled pilot trial of high-velocity, low-amplitude manipulation on cervical and upper thoracic spine levels in asymptomatic subjects	International Journal of Osteopathic Medicine
I. Lundblad; J. Elert; B. Gerdle	1999	Randomized controlled trial of physiotherapy and Feldenkrais interventions in female workers with neck-shoulder complaints	Journal of Occupational Rehabilitation
A. Mantovani; H. B. Simpson; B. A. Fallon; S. Rossi; S. H. Lisanby	2010	Randomized sham-controlled trial of repetitive transcranial magnetic stimulation in treatment-resistant obsessive-compulsive disorder	International Journal of Neuropsychopharmacology
D. J. Tanaka; A. V. Prochazka; L. D. Morries; P. M. Kaplan; J. A. Sbarbaro	1996	Randomized trial of chiropractic manipulation versus a low cost medical treatment for chronic neck pain	Journal of Investigative Medicine
H. Cramer; R. Lauche; C. Hohmann; R. Ludtke; H. Haller; A. Michalsen; J. Langhorst; G. Dobos	2013	Randomized-controlled Trial Comparing Yoga and Home-based Exercise for Chronic Neck Pain	Clinical Journal of Pain
P. J. DeMaria; M. Bilusic; D. M. Park; C. R. Heery; R. N. Donahue; R. A. Madan; M. H. Bagheri; J. Strauss; V. Shen; J. L. Marté; S. M. Steinberg; J. Schlom; M. R. Gilbert; J. L. Gulley	2021	Randomized, Double-Blind, Placebo-Controlled Phase II Study of Yeast-Brachyury Vaccine (GI-6301) in Combination with Standard-of-Care Radiotherapy in Locally Advanced, Unresectable Chordoma	Oncologist
B. Tornoe; L. L. Andersen; J. H. Skotte; R. Jensen; G. Gard; L. Skov; I. Hallström	2014	Reduced neck-shoulder muscle strength and aerobic power together with increased pericranial tenderness are associated with tension-type headache in girls: A case-control study	Cephalalgia
L. Ismayenti; A. Suwandono; H. M. Denny; B. Widjanarko	2021	Reduction of Fatigue and Musculoskeletal Complaints in Garment Sewing Operator through a Combination of Stretching Brain Gym (R) and Touch for Health	International Journal of Environmental Research and Public Health
D. Kostopoulos; A. J. Nelson Jr; R. S. Ingber; R. W. Larkin	2008	Reduction of spontaneous electrical activity and pain perception of trigger points in the upper trapezius muscle through trigger point compression and passive stretching	Journal of Musculoskeletal Pain
A. Jordan; C. Manniche	1996	Rehabilitation and spinal pain	Jnms-Journal of the Neuromusculoskeletal System
S. Jiang; J. Yan; M. Fang	2009	Rehabilitation evaluation study on the patients with cervical spondylopathy	Chinese Journal of Rehabilitation Medicine
P. Tsingeli; M. C. Papadatou; D. Psillaki; V. Tragoulias; N. Groumas; Y. Dionyssiotis	2021	Rehabilitation management in two siblings with von hippel-lindau syndrome: A case series	Journal of Musculoskeletal Neuronal Interactions
C. Hartigan; L. Miller; S. C. Liewehr	1996	Rehabilitation of acute and subacute low back and neck pain in the work- injured patient	Orthopedic Clinics of North America
R. A. Hartley; M. E. Kordecki	2018	Rehabilitation of chronic brachial plexus neuropraxia and loss of cervical extension in a high school football player: a case report	International Journal of Sports Physical Therapy
J. Nijs; J. Van Oosterwijck; W. De Hertogh	2009	Rehabilitation of chronic whiplash: Treatment of cervical dysfunctions or chronic pain syndrome?	Clinical Rheumatology
M. Hagberg; K. Harms-Ringdahl; R. Nisell; E. W. Hjelm	2000	Rehabilitation of neck-shoulder pain in women industrial workers: a randomized trial comparing isometric shoulder endurance training with isometric shoulder strength training	Archives of Physical Medicine and Rehabilitation
T. R. Dillingham	1997	Rehabilitation of patients with spinal disorders	Neurosurgery Quarterly
D. Lafond; A. Champagne; R. Cadieux; M. Descarreaux	2008	Rehabilitation program for traumatic chronic cervical pain associated with unsteadiness: A single case study	Chiropractic and Osteopathy
L. Ghamkhar; A. H. Kahlaee; M. R. Nourbakhsh; A. Ahmadi; A. M. Arab	2018	Relationship Between Proprioception and Endurance Functionality of the Cervical Flexor Muscles in Chronic Neck Pain and Asymptomatic Participants	Journal of Manipulative and Physiological Therapeutics
M. Hubscher; N. Moloney; A. Leaver; T. Rebbeck; J. H. McAuley; K. M. Refshauge	2013	Relationship between quantitative sensory testing and pain or disability in people with spinal pain-A systematic review and meta-analysis	Pain
F. Eslamian; F. Jahanjoo; N. Dolatkhah; A. Pishgahi; A. Pirani	2020	Relative Effectiveness of Electroacupuncture and Biofeedback in the Treatment of Neck and Upper Back Myofascial Pain: A Randomized Clinical Trial	Archives of Physical Medicine and Rehabilitation
K. D. Harris; D. M. Heer; T. C. Roy; D. M. Santos; J. M. Whitman; R. S. Wainner	2005	Reliability of a measurement of neck flexor muscle endurance	Physical therapy
R. Scheuer; M. Friedrich	2010	Reliability of Isometric Strength Measurements in Trunk and Neck Region: Patients With Chronic Neck Pain Compared With Pain-Free Persons	Archives of Physical Medicine and Rehabilitation
H. S. Bahat; K. Croft; C. Carter; A. Hoddinott; E. Sprecher; J. Treleaven	2018	Remote kinematic training for patients with chronic neck pain: a randomised controlled trial	European Spine Journal
B. Hordacre; K. Comacchio; L. Williams; S. Hillier	2021	Repetitive transcranial magnetic stimulation for post-stroke depression: a randomised trial with neurophysiological insight	Journal of Neurology
F. P. MacMaster; P. E. Croarkin; T. C. Wilkes; Q. McLellan; L. M. Langevin; N. Jaworska; R. M. Swansburg; Y. Jasaui; E. Zewdie; P. Ciechanski; A. Kirton	2019	Repetitive Transcranial Magnetic Stimulation in Youth With Treatment Resistant Major Depression	Frontiers in Psychiatry
H. Picarelli; M. J. Teixeira; D. C. De Andrade; M. L. Myczkowski; T. B. Luvisotto; L. T. Yeng; E. T. Fonoff; S. Pridmore; M. A. Marcolin	2010	Repetitive transcranial magnetic stimulation is efficacious as an add-on to pharmacological therapy in complex regional pain syndrome (CRPS) Type i	Journal of Pain
J. J. Ylinen; A. Rezasoltani; M. V. Julin; H. A. Virtapohja; E. A. Malkia	1999	Reproducibility of isometric strength: measurement of neck muscles	Clinical biomechanics (Bristol, Avon)
V. M. Iversen; O. Vasseljen; P. J. Mork; M. S. Fimland	2018	Resistance training vs general physical exercise in multidisciplinary rehabilitation of chronic neck pain: A randomized controlled trial	Journal of Rehabilitation Medicine
M. Saglam; T. Firat; N. Vardar-Yagli; E. Calik-Kutukcu; K. Delioglu; D. Inal-Ince; Y. Tunc; H. Arikan; A. Kayi-Cangir	2020	Respiratory Dysfunction in Individuals With Thoracic Outlet Syndrome	Journal of Manipulative and Physiological Therapeutics
Z. Dimitriadis; E. Kapreli; N. Strimpakos; J. Oldham	2016	Respiratory dysfunction in patients with chronic neck pain: What is the current evidence?	Journal of Bodywork and Movement Therapies
A. I. De-la-Llave-Rincon; R. Ortega-Santiago; S. Ambite-Quesada; A. Gil-Crujera; E. J. Puentedura; M. C. Valenza; C. Fernandez-de-las-Penas	2012	Response of pain intensity to soft tissue mobilization and neurodynamic technique: a series of 18 patients with chronic carpal tunnel syndrome	Journal of Manipulative and Physiological Therapeutics
Z. L. McCormick; T. Burnham; D. R. Walega	2021	Response to 'Effect of low-dose lidocaine on objective upper extremity strength and immediate pain relief following cervical interlaminar epidural injections: A double-blinded randomized controlled trial'	Regional Anesthesia and Pain Medicine
T. Eisen; U. Trefzer; A. Hamilton; P. Hersey; M. Millward; R. D. Knight; J. U. Jungnelius; J. Glaspy	2010	Results of a multicenter, randomized, double-blind phase 2/3 study of lenalidomide in the treatment of pretreated relapsed or refractory metastatic malignant melanoma	Cancer
J. Smith; D. J. Padgett; K. R. Kaufman; S. P. Harrington; K. N. An; S. E. Irby	2004	Rhomboid muscle electromyography activity during 3 different manual muscle tests	Archives of Physical Medicine and Rehabilitation
A.-K. Stensdotter; O. Stavdahl; O. Vasseljen; I. Meisingset	2020	Rigid head-neck responses to unpredictable perturbations in patients with long standing neck pain does not change with treatment	PloS one
H. A. Ghofrani; N. Galiè; F. Grimminger; E. Grünig; M. Humbert; Z. C. Jing; A. M. Keogh; D. Langleben; M. O. Kilama; A. Fritsch; D. Neuser; L. J. Rubin	2013	Riociguat for the treatment of pulmonary arterial hypertension	New England Journal of Medicine
J. Rodeghero; A. R. Smith Jr	2006	Role of manual physical therapy and specific exercise intervention in the treatment of a patient with cervicogenic headaches: A case report	Journal of Manual and Manipulative Therapy
S. Akhter; M. Khan; S. S. Ali; R. R. Soomro	2014	Role of manual therapy with exercise regime versus exercise regime alone in the management of non-specific chronic neck pain	Pakistan Journal of Pharmaceutical Sciences
U. K. Keramat; A. Gaughran	2012	Safe physiotherapy interventions in large cervical disc herniations	BMJ Case Reports
M. G. Fehlings; J. H. Badhiwala; H. Ahn; H. F. Farhadi; C. I. Shaffrey; A. Nassr; P. Mummaneni; P. M. Arnold; W. B. Jacobs; K. D. Riew; M. Kelly; D. S. Brodke; A. R. Vaccaro; A. S. Hilibrand; J. Wilson; J. S. Harrop; S. T. Yoon; K. D. Kim; D. R. Fourney; C. Santaguida; E. M. Massicotte; B. Kopjar	2021	Safety and efficacy of riluzole in patients undergoing decompressive surgery for degenerative cervical myelopathy (CSM-Protect): a multicentre, double-blind, placebo-controlled, randomised, phase 3 trial	The Lancet Neurology
J. R. Carey; C. D. Evans; D. C. Anderson; E. Bhatt; A. Nagpal; T. J. Kimberley; A. Pascual-Leone	2008	Safety of 6-Hz primed low-frequency rTMS in stroke	Neurorehabilitation and Neural Repair
C. Hendriksz; S. Santra; S. A. Jones; T. Geberhiwot; L. Jesaitis; B. Long; Y. Qi; S. M. Hawley; C. Decker	2018	Safety, immunogenicity, and clinical outcomes in patients with Morquio A syndrome participating in 2 sequential open-label studies of elosulfase alfa enzyme replacement therapy (MOR-002/MOR-100), representing 5 years of treatment	Molecular Genetics and Metabolism
F. T. Afshari; T. Hossain; C. Miller; D. M. Power	2019	Salvage of cervical motor radiculopathy using peripheral nerve transfer reconstruction	British Journal of Neurosurgery
S. G. Elustondo; R. R. Fuertes; E. E. Mayor; A. A. del Barco; Y. P. Martin; B. M. Castro	2010	Satisfaction of patients with mechanical neck disorders attended to by primary care physical therapists	Journal of Evaluation in Clinical Practice
N. Javdaneh; A. Letafatkar; S. Shojaedin; M. Hadadnezhad	2020	Scapular exercise combined with cognitive functional therapy is more effective at reducing chronic neck pain and kinesiophobia than scapular exercise alone: a randomized controlled trial	Clinical Rehabilitation
S. Petersen; N. Domino; C. Postma; C. Wells; C. Cook	2016	Scapulothoracic Muscle Strength Changes Following a Single Session of Manual Therapy and an Exercise Programme in Subjects with Neck Pain	Musculoskeletal Care
M. Murray; B. Lange; B. R. Nornberg; K. Sogaard; G. Sjogaard	2017	Self-administered physical exercise training as treatment of neck and shoulder pain among military helicopter pilots and crew: a randomized controlled trial	Bmc Musculoskeletal Disorders
H. S. Bahat; D. German; G. Palomo; H. Gold; Y. F. Nir	2020	Self-Kinematic Training for Flight-Associated Neck Pain: a Randomized Controlled Trial	Aerospace Medicine and Human Performance
R. M. J. de Zoete; P. G. Osmotherly; D. A. Rivett; S. F. Farrell; S. J. Snodgrass	2017	Sensorimotor Control in Individuals With Idiopathic Neck Pain and Healthy Individuals: A Systematic Review and Meta-Analysis	Archives of Physical Medicine and Rehabilitation
E. Kristjansson; J. Treleaven	2009	Sensorimotor Function and Dizziness in Neck Pain: Implications for Assessment and Management	Journal of Orthopaedic & Sports Physical Therapy
R. Hage; C. Detrembleur; F. Dierick; J. M. Brismee; N. Roussel; L. Pitance	2021	Sensorimotor performance in acute-subacute non-specific neck pain: a non-randomized prospective clinical trial with intervention	Bmc Musculoskeletal Disorders
H. H. Wang; E. Y. Jiang; K. Wang; Z. Deng; H. S. Zhan; Z. Shen; W. X. Niu	2018	Shi's Daoyin Therapy for Neck Pain: A Randomized Controlled Trial	Evidence-Based Complementary and Alternative Medicine
C. Vihstadt; M. Maiers; K. Westrom; G. Bronfort; R. Evans; J. Hartvigsen; C. Schulz	2014	Short term treatment versus long term management of neck and back disability in older adults utilizing spinal manipulative therapy and supervised exercise: A parallel-group randomized clinical trial evaluating relative effectiveness and harms	Chiropractic and Manual Therapies
P. J. Antolinos-Campillo; T. Oliva-Pascual-Vaca; C. Rodríguez-Blanco; A. M. Heredia-Rizo; G. V. Espí-López; F. Ricard	2014	Short-term changes in median nerve neural tension after a suboccipital muscle inhibition technique in subjects with cervical whiplash: A randomised controlled trial	Physiotherapy (United Kingdom)
J. Wilke; L. Vogt; D. Niederer; M. Hubscher; J. Rothmayr; D. Ivkovic; M. Rickert; W. Banzer	2014	Short-term effects of acupuncture and stretching on myofascial trigger point pain of the neck: A blinded, placebo-controlled RCT	Complementary Therapies in Medicine
M. K. Larsen; A. Samani; P. Madeleine; H. B. Olsen; K. Søgaard; A. Holtermann	2009	Short-term effects of implemented high intensity shoulder elevation during computer work	BMC Musculoskeletal Disorders
X. Galindez-Ibarbengoetxea; I. Setuain; R. Ramirez-Velez; L. L. Andersen; M. Gonzalez-Izal; A. Jauregi; M. Izquierdo	2018	Short-term effects of manipulative treatment versus a therapeutic home exercise protocol for chronic cervical pain: A randomized clinical trial	Journal of Back and Musculoskeletal Rehabilitation
S. Garcia-De-Miguel; D. Pecos-Martin; T. Larroca-Sanz; B. Sanz-De-Vicente; L. Garcia-Montes; R. Fernandez-Matias; T. Gallego-Izquierdo	2020	Short-term effects of PENS versus dry needling in subjects with unilateral mechanical neck pain and active myofascial trigger points in levator scapulae muscle: A randomized controlled trial	Journal of Clinical Medicine
G.-S. Choi; S.-H. Ahn; Y.-W. Cho; D.-K. Lee	2011	Short-Term Effects of Pulsed Radiofrequency on Chronic Refractory Cervical Radicular Pain	Annals of Rehabilitation Medicine
E. D. Jeong; C. Y. Kim; S. M. Kim; S. J. Lee; H. D. Kim	2018	Short-term effects of the suboccipital muscle inhibition technique and cranio-cervical flexion exercise on hamstring flexibility, cranio-vertebral angle, and range of motion of the cervical spine in subjects with neck pain: A randomized controlled trial	Journal of Back and Musculoskeletal Rehabilitation
S. Wang-Price; J. Zafereo; Z. Couch; K. Brizzolara; T. Heins; L. Smith	2020	Short-term effects of two deep dry needling techniques on pressure pain thresholds and electromyographic amplitude of the lumbosacral multifidus in patients with low back pain-a randomized clinical trial	Journal of Manual & Manipulative Therapy
M. Maiers; J. Hartvigsen; R. Evans; K. Westrom; Q. Wang; C. Schulz; B. Leininger; G. Bronfort	2019	Short‐ or Long‐Term Treatment of Spinal Disability in Older Adults With Manipulation and Exercise	Arthritis care & research
B. E. Smith; P. Hendrick; T. O. Smith; M. Bateman; F. Moffatt; M. S. Rathleff; J. Selfe; P. Logan	2017	Should exercises be painful in the management of chronic musculoskeletal pain? A systematic review and meta-analysis	British Journal of Sports Medicine
M. B. Rindom; G. L. Gunnarsson; M. D. Lautrup; R. D. Christensen; J. A. Sørensen; J. B. Thomsen	2018	Shoulder-related donor site morbidity and patient-reported satisfaction after delayed breast reconstruction with pedicled flaps from the back: A comparative analysis	Journal of Plastic, Reconstructive and Aesthetic Surgery
S. Lafrance; C. Santaguida; K. Perreault; B. Bath; K. Thavorn; D. Feldman; L. J. Hébert; J. Fernandes; F. Desmeules	2021	Single session compared with multiple sessions of education and exercise for older adults with spinal pain in an advanced practice physiotherapy model of care	BMJ Open
M. Murray; B. Lange; B. R. Nornberg; K. Sogaard; G. Sjogaard	2015	Specific exercise training for reducing neck and shoulder pain among military helicopter pilots and crew members: a randomized controlled trial protocol	Bmc Musculoskeletal Disorders
B. Rittig-Rasmussen; H. Kasch; A. Fuglsang-Frederiksen; T. S. Jensen; P. Svensson	2013	Specific neck training induces sustained corticomotor hyperexcitability as assessed by motor evoked potentials	Spine
S. O'Leary; D. Falla; P. W. Hodges; G. Jull; B. VicenzinoThe effect of therapeutic exercise on activation	2007	Specific therapeutic exercise of the neck induces immediate local hypoalgesia	Journal of Pain
S. O'Leary; G. Jull; M. Kim; B. Vicenzino	2007	Specificity in retraining craniocervical flexor muscle performance	Journal of Orthopaedic & Sports Physical Therapy
E. Cheng; E. Thorpe; R. Borrowdale	2016	Spinal epidural abscess following glossectomy and neck dissection: A case report	International Journal of Surgery Case Reports
S. Wilson	2001	Spinal manipulation and exercise for chronic neck pain: Are they more effective when delivered alone or in combination?	Australian Journal of Physiotherapy
J. Dunning; R. Butts; N. Zacharko; K. Fandry; I. Young; K. Wheeler; J. Day; C. Fernández-de-las-Peñas	2021	Spinal manipulation and perineural electrical dry needling in patients with cervicogenic headache	Spine journal
M. K. Jordon; P. F. Beattie; S. D'Urso; S. Scriven	2017	Spinal manipulation does not affect pressure pain thresholds in the absence of neuromodulators: a randomized controlled trial	Journal of Manual & Manipulative Therapy
Z. A. Michaleff; C. W. C. Lin; C. G. Maher; M. W. van Tulder	2012	Spinal manipulation epidemiology: Systematic review of cost effectiveness studies	Journal of Electromyography and Kinesiology
G. Bronfort; R. Evans; A. V. Anderson; K. H. Svendsen; Y. Bracha; R. H. Grimm	2012	Spinal Manipulation, Medication, or Home Exercise With Advice for Acute and Subacute Neck Pain. A Randomized Trial	Annals of Internal Medicine
M. Maiers; G. Bronfort; R. Evans; J. Hartvigsen; K. Svendsen; Y. Bracha; C. Schulz; K. Schulz; R. Grimm	2014	Spinal manipulative therapy and exercise for seniors with chronic neck pain	Spine Journal
A. E. Bussieres; G. Stewart; F. Al-Zoubi; P. Decina; M. Descarreaux; D. Haskett; C. Hincapie; I. Page; S. Passmore; J. Srbely; M. Stupar; J. Weisberg; J. Ornelas	2018	Spinal Manipulative Therapy and Other Conservative Treatments for Low Back Pain: A Guideline From the Canadian Chiropractic Guideline Initiative	Journal of Manipulative and Physiological Therapeutics
J. R. Dettori	2021	Spine Treatment Appraisal Report (STAR): Does Riluzole Improve Outcomes in Patients Undergoing Decompression Surgery for Degenerative Cervical Myelopathy?	Global Spine Journal
C. Q. Li; R. He; X. Q. Li; Y. L. Zhong; L. Ling; F. M. Li	2017	Spontaneous spinal epidural hematoma mimicking transient ischemic attack A case report	Medicine
R. Babayev; M. Ş. Ekşi	2016	Spontaneous thoracic epidural hematoma: a case report and literature review	Child's Nervous System
A. Hakkinen; H. Kautiainen; P. Hannonen; J. Ylinen	2008	Strength training and stretching versus stretching only in the treatment of patients with chronic neck pain: a randomized one-year follow-up study	Clinical Rehabilitation
A. L. Mackey; L. L. Andersen; U. Frandsen; G. Sjogaard	2011	Strength training increases the size of the satellite cell pool in type I and II fibres of chronically painful trapezius muscle in females	Journal of Physiology-London
A. Hakkinen; K. Hakkinen; P. Hannonen; M. Alen	2001	Strength training induced adaptations in neuromuscular function of premenopausal women with fibromyalgia: comparison with healthy women	Annals of the Rheumatic Diseases
J. Afonso; R. Ramirez-Campillo; J. Moscao; T. Rocha; R. Zacca; A. Martins; A. A. Milheiro; J. Ferreira; H. Sarmento; F. M. Clemente	2021	Strength Training versus Stretching for Improving Range of Motion: A Systematic Review and Meta-Analysis	Healthcare
A. K. Bruflat; J. E. Baiter; D. McGuire; N. B. Fethke; K. S. Maluf	2012	Stress Management as an Adjunct to Physical Therapy for Chronic Neck Pain	Physical Therapy
M. Allan; J. W. Brantingham; A. Mienezes	2003	Stretching as an adjunct to chiropractic manipulations of chronic neck pain - before, after or not at all? A prospective randomized controlled clinical trial	European Journal of Chiropractic
R. Iqbal; P. K. Sarkar; A. De	2010	Study on musculo-skeletal stress and working posture of VDT users and ergonomics intervention	Proceedings - APCHI-ERGOFUTURE 2010
J. K. Baarbé; P. Yielder; H. Haavik; M. W. R. Holmes; B. A. Murphy	2018	Subclinical recurrent neck pain and its treatment impacts motor training-induced plasticity of the cerebellum and motor cortex	PLoS ONE
M. I. B. Ayres Pereira Harry Leite; S. A. F. Alves; R. P. V. Reinas; M. G. Rodrigues; A. S. M. D. N. Garrido; O. P. Da Cunha; J. S. O. Rodrigues; M. D. F. O. Santos Pocas; M. A. L. Resende Martins	2019	Sudden Onset of Severe Cervical Pain in an Adolescent Girl: Case Report and Review of Literature	Pediatric Emergency Care
R. Evans; G. Bronfort; C. Schulz; M. Maiers; Y. Bracha; K. Svendsen; R. Grimm Jr; T. Garvey; E. Transfeldt	2012	Supervised exercise with and without spinal manipulation performs similarly and better than home exercise for chronic neck pain: A randomized controlled trial	Spine
L. Liang; X. H. Zhou; Y. Liu; R. Gao; H. J. Chen; L. L. Yang; S. Shi; W. Yuan	2011	Surgical staged treatment for moderate to severe adolescent cervical kyphosis	Chinese Medical Journal
S. F. Hajdú; I. Wessel; C. Johansen; C. A. Kristensen; Z. T. Kadkhoda; C. C. Plaschke; S. O. Dalton	2017	Swallowing therapy and progressive resistance training in head and neck cancer patients undergoing radiotherapy treatment	Acta oncologica
T. Henze; P. Rieckmann; K. V. Toyka	2006	Symptomatic treatment of multiple sclerosis: Multiple Sclerosis Therapy Consensus Group (MSTCG) of the German Multiple Sclerosis Society	European Neurology
M. Frutiger; R. J. Borotkanics	2021	Systematic Review and Meta-Analysis Suggest Strength Training and Workplace Modifications May Reduce Neck Pain in Office Workers	Pain Practice
L. Manchikanti; E. E. Dunbar; B. W. Wargo; R. V. Shah; R. Derby; S. P. Cohen	2009	Systematic review of cervical discography as a diagnostic test for chronic spinal pain	Pain Physician
N. Sehgal; E. E. Dunbar; R. V. Shah; J. Colson	2007	Systematic review of diagnostic utility of facet (Zygapophysial) joint injections in chronic spinal pain: An update	Pain Physician
L. R. Wolfer; R. Derby; J. E. Lee; S. H. Lee	2008	Systematic review of lumbar provocation discography in asymptomatic subjects with a meta-analysis of false-positive rates	Pain Physician
Z. A. Rasti; A. Shamsoddini; S. N. Hosseini	2018	T l	Tehran University Medical Journal
H. Tamim; E. S. Castel; V. Jamnik; P. J. Keir; S. L. Grace; N. Gledhill; A. K. Macpherson	2009	Tai Chi workplace program for improving musculoskeletal fitness among female computer users	Work-a Journal of Prevention Assessment & Rehabilitation
C. Rasotto; M. Bergamin; A. Simonetti; S. Maso; G. B. Bartolucci; A. Ermolao; M. Zaccaria	2015	Tailored exercise program reduces symptoms of upper limb work-related musculoskeletal disorders in a group of metalworkers: A randomized controlled trial	Manual Therapy
K. Jay; M. Brandt; M. D. Jakobsen; E. Sundstrup; K. G. Berthelsen; M. Schraefel; G. Sjøgaard; L. L. Andersen	2016	Ten weeks of physical-cognitive-mindfulness training reduces fear-Avoidance beliefs about work-related activity Randomized controlled trial	Medicine (United States)
D. L. Franca; V. Senna-Fernandes; C. M. Cortez; M. N. Jackson; M. Bernardo-Filho; M. A. Guimaraes	2008	Tension neck syndrome treated by acupuncture combined with physiotherapy: A comparative clinical trial (pilot study)	Complementary Therapies in Medicine
M. Honeywell; S. Phillips; E. Branch Iii; K. A. Vo; E. I. Marks; M. Thompson	2003	Teriparatide for Osteoporosis: A Clinical Review	P and T
H. Singh Grover; S. Luthra; S. Maroo	2013	Teriparatide: A novel means to ultimately achieve true regeneration!!!	Journal of Clinical and Diagnostic Research
P. Dhopte; S. Ahmed; N. Mayo; S. French; J. A. Quon; A. Bussières	2016	Testing the feasibility of a knowledge translation intervention designed to improve chiropractic care for adults with neck pain disorders	Pilot and Feasibility Studies
A. J. M. Boulton	2019	The 2017 Banting Memorial Lecture The diabetic lower limb – a forty year journey	Diabetic medicine
J. Y. Ohashi; A. K. Blangsted; P. K. Nielsen; K. Jørgensen	2008	The assessment of muscle strain with surface electromyograms during simulated mushroom picking	Journal of human ergology
N. Strimpakos	2011	The assessment of the cervical spine. Part 1: Range of motion and proprioception	Journal of Bodywork and Movement Therapies
S. L. Koppenhaver; M. J. Walker; C. Rettig; J. Davis; C. Nelson; J. Su; C. Fernandez-De-Las-Penas; J. J. Heberte	2017	The association between dry needling-induced twitch response and change in pain and muscle function in patients with low back pain: a quasi-experimental study	Physiotherapy
B. A. Murphy; P. W. Marshall; H. H. Taylor	2010	The Cervical Flexion-Relaxation Ratio Reproducibility and Comparison Between Chronic Neck Pain Patients and Controls	Spine
C. Oudiz	1999	The cervical spine	Orthopaedic Physical Therapy Clinics of North America
D. Falla; S. O'Leary; D. Farina; G. Jull	2012	The change in deep cervical flexor activity after training is associated with the degree of pain reduction in patients with chronic neck pain	Clinical Journal of Pain
A. St Martin; J. Alcantara	2012	The chiropractic care of an 11-year-old with a medical diagnosis of conversion disorder	European Journal of Integrative Medicine
F. Ghaderi; M. A. Jafarabadi; K. Javanshir	2017	The clinical and EMG assessment of the effects of stabilization exercise on nonspecific chronic neck pain: A randomized controlled trial	Journal of Back and Musculoskeletal Rehabilitation
R. A. Coronado; J. E. Bialosky; M. D. Bishop; J. L. Riley; M. E. Robinson; L. A. Michener; S. Z. George	2015	The Comparative Effects of Spinal and Peripheral Thrust Manipulation and Exercise on Pain Sensitivity and the Relation to Clinical Outcome: A Mechanistic Trial Using a Shoulder Pain Model	Journal of Orthopaedic & Sports Physical Therapy
K. M. Jabbar; F. Gandomi	2021	The comparison of two corrective exercise approaches for hyperkyphosis and forward head posture: A quasi-experimental study	Journal of Back and Musculoskeletal Rehabilitation
G. E. Peterson; M. H. Landén Ludvigsson; S. P. O'Leary; s. M. Dedering; T. Wallman; M. I. Jönsson; A. L. Peolsson	2015	The Effect of 3 Different Exercise Approaches on Neck Muscle Endurance, Kinesiophobia, Exercise Compliance, and Patient Satisfaction in Chronic Whiplash	Journal of Manipulative and Physiological Therapeutics
S. Wegner; G. Jull; S. O'Leary; V. Johnston	2010	The effect of a scapular postural correction strategy on trapezius activity in patients with neck pain	Manual Therapy
I. M. Moustafa; A. A. Diab	2015	The effect of adding forward head posture corrective exercises in the management of lumbosacral radiculopathy: a randomized controlled study	Journal of Manipulative and Physiological Therapeutics
K. Beinert; W. Taube	2013	The Effect of Balance Training on Cervical Sensorimotor Function and Neck Pain	Journal of Motor Behavior
M. Friedrich; T. Cermak; P. Maderbacher	1996	The effect of brochure use versus therapist teaching on patients performing therapeutic exercise and on changes in impairment status	Physical Therapy
M. Y. Lee; S. G. Kim; H. Y. Lee	2016	The effect of cervical stabilization exercise on active joint position sense: A randomized controlled trial	Journal of Back and Musculoskeletal Rehabilitation
D. L. Smith; M. J. Dainoff; J. P. Smith	2006	The effect of chiropractic adjustments on movement time: A pilot study using Fitts Law	Journal of Manipulative and Physiological Therapeutics
J. Rainville; J. B. Sobel; C. Hartigan; A. Wright	1997	The effect of compensation involvement on the reporting of pain and disability by patients referred for rehabilitation of chronic low back pain	Spine
K. H. Battecha; N. A. A. Raoof; D. M. Kamel; S. A. Tantawy	2018	The effect of cranio-cervical flexion training and rest breaks on neck pain and functional performance in visual display unit users	Bioscience Research
E. Sitthipornvorakul; P. Janwantanakul; V. Lohsoonthorn	2015	The effect of daily walking steps on preventing neck and low back pain in sedentary workers: a 1-year prospective cohort study	European Spine Journal
K. Javanshir; M. Amiri; M. A. M. Bandpei; C. F. De las Penas; A. Rezasoltani	2015	The effect of different exercise programs on cervical flexor muscles dimensions in patients with chronic neck pain	Journal of Back and Musculoskeletal Rehabilitation
S. A. Arimi; M. A. M. Bandpei; K. Javanshir; A. Rezasoltani; A. Biglarian	2017	The Effect of Different Exercise Programs on Size and Function of Deep Cervical Flexor Muscles in Patients With Chronic Nonspecific Neck Pain...A Systematic Review of Randomized Controlled Trials	American Journal of Physical Medicine & Rehabilitation
S. F. Navidi; A. S. Variani; S. Varmazyar	2021	The Effect of Eight Weeks of Corrective Exercises Intervention on Reducing the Prevalence of Musculoskeletal Disorders in Computer Users of Gas Company	Journal of Health and Safety at Work
U. Dundar; D. Evcik; F. Samli; H. Pusak; V. Kavuncu	2007	The effect of gallium arsenide aluminum laser therapy in the management of cervical myofascial pain syndrome	Clinical Rheumatology
K. Niemelä; R. Leinonen; P. Laukkanen	2011	The effect of geriatric rehabilitation on physical performance and pain in men and women	Archives of Gerontology and Geriatrics
Y. J. Lin; W. C. Hsu; L. F. Hsieh; K. C. Chang; Y. C. Kuo; T. L. Hsieh	2021	The effect of giving verbal feedback during neck stabilisation exercise as an addition to physical therapy in patients with chronic neck pain: A randomised controlled trial	Clinical Rehabilitation
A. Giacalone; M. Febbi; F. Magnifica; E. Ruberti	2020	The Effect of High Velocity Low Amplitude Cervical Manipulations on the Musculoskeletal System: Literature Review	Cureus
S. Metcalfe; H. Reese; R. Sydenham	2007	The Effect of High-Velocity Low-Amplitude Manipulation on Cervical Spine Muscle Strength: A Randomized Clinical Trial	Orthop Div Rev
T.-L. Su; A.-N. Chen; C.-P. Leong; Y.-C. Huang; C.-W. Chiang; I. H. Chen; Y.-Y. Lee	2017	The effect of home-based program and outpatient physical therapy in patients with head and neck cancer	Oral oncology
M. J. Hayes; P. G. Osmotherly; J. A. Taylor; D. R. Smith; A. Ho	2016	The effect of loupes on neck pain and disability among dental hygienists	Work-a Journal of Prevention Assessment & Rehabilitation
G. Fryer; A. J. Pearce	2012	The effect of lumbosacral manipulation on corticospinal and spinal reflex excitability on asymptomatic participants	Journal of Manipulative and Physiological Therapeutics
S. B. Petersen; C. Cook; M. Donaldson; A. Hassen; A. Ellis; K. Learman	2015	The effect of manual therapy with augmentative exercises for neck pain	Journal of manual & manipulative therapy
E. Skillgate; A.-S. Bill; P. Côté; P. Viklund; A. Peterson; L. W. Holm	2015	The effect of massage therapy and/or exercise therapy on subacute or long-lasting neck pain - the Stockholm neck trial (STONE)	Trials
T. Overmeer; G. Peterson; M. Landén Ludvigsson; A. Peolsson	2016	The effect of neck-specific exercise with or without a behavioral approach on psychological factors in chronic whiplash-associated disorders	Medicine
M. L. Ludvigsson; G. Peterson; S. O’Leary; Å. Dedering; A. Peolsson	2015	The Effect of Neck-specific Exercise With, or Without a Behavioral Approach, on Pain, Disability, and Self-Efficacy in Chronic Whiplash-associated Disorders	The Clinical Journal of Pain
S. Yun; Y. L. Kim; S. M. Lee	2015	The effect of neurac training in patients with chronic neck pain	Journal of Physical Therapy Science
O. Vasseljen Jr; B. M. Johansen; R. H. Westgaard	1995	The effect of pain reduction on perceived tension and EMG-recorded trapezius muscle activity in workers with shoulder and neck pain	Scandinavian Journal of Rehabilitation Medicine
M. Murray; B. Lange; K. Sogaard; G. Sjogaard	2020	The Effect of Physical Exercise Training on Neck and Shoulder Muscle Function Among Military Helicopter Pilots and Crew: A Secondary Analysis of a Randomized Controlled Trial	Frontiers in Public Health
J. H. Lee; S. J. Park; S. S. Na	2013	The effect of proprioceptive neuromuscular facilitation therapy on pain and function	Journal of Physical Therapy Science
T. Li; C. Wang; G. Zhang	2016	The effect of sling exercise therapy on sEMG activitie of sternocleidomastoid muscle in chronic neck pain patients	Chinese Journal of Rehabilitation Medicine
B. Murphy; H. H. Taylor; P. Marshall	2010	The Effect of Spinal Manipulation on the Efficacy of a Rehabilitation Protocol for Patients With Chronic Neck Pain: A Pilot Study	Journal of Manipulative and Physiological Therapeutics
I. K. Niazi; E. N. Kamavuako; K. Holt; T. A. Janjua; N. Kumari; I. Amjad; H. Haavik	2020	The Effect of Spinal Manipulation on the Electrophysiological and Metabolic Properties of the Tibialis Anterior Muscle	Healthcare
A. Galaasen Bakken; A. Eklund; D. M. Hallman; I. Axén	2021	The effect of spinal manipulative therapy and home stretching exercises on heart rate variability in patients with persistent or recurrent neck pain: a randomized controlled trial	Chiropractic & Manual Therapies
H. Akkan; N. Gelecek	2018	The effect of stabilization exercise training on pain and functional status in patients with cervical radiculopathy	Journal of Back and Musculoskeletal Rehabilitation
H. W. Makofsky; P. Douris; L. B. Goldstein; A. Discepolo; K. Grion; G. Kushnir; S. Malner; J. Singh; L. Urgolites; F. Zic; J. Oricchio	2011	The effect of the PostureJac on deep cervical flexor endurance: implications in the management of cervicogenic headache and mechanical neck pain	Cranio : the journal of craniomandibular practice
G. A. Jull; D. Falla; B. Vicenzino; P. W. Hodges	2009	The effect of therapeutic exercise on activation of the deep cervical flexor muscles in people with chronic neck pain	Manual Therapy
M. Mohammadi; A. Rezasoltani; Y. Javadian; M. Khalkhali; S. M. Tabatabaie	2014	The effect of two different training methods on isometric strength of the head and neck extensor muscles	Journal of Mazandaran University of Medical Sciences
T. Ask; L. I. Strand; J. S. Skouen	2009	The effect of two exercise regimes; motor control versus endurance/strength training for patients with whiplash-associated disorders: a randomized controlled pilot study	Clinical Rehabilitation
J. Arami; A. Rezasoltani; M. Khalkhali Zaavieh; L. Rahnama	2012	The effect of two exercise therapy programs (proprioceptive and endurance training) to treat patients with chronic non-specific neck pain	Journal of Babol University of Medical Sciences
M. T. Pedersen; A. K. Blangsted; L. L. Andersen; M. B. Jørgensen; E. A. Hansen; G. Sjøgaard	2009	The effect of worksite physical activity intervention on physical capacity, health, and productivity: a 1-year randomized controlled trial	Journal of Occupational & Environmental Medicine
R. Groeneweg; H. Kropman; H. Leopold; L. van Assen; J. Mulder; M. W. van Tulder; R. A. B. Oostendorp	2010	The effectiveness and cost-evaluation of manual therapy and physical therapy in patients with sub-acute and chronic non specific neck pain. Rationale and design of a Randomized Controlled Trial (RCT)	BMC Musculoskeletal Disorders
G. Mallin; S. Murphy	2013	The effectiveness of a 6-week Pilates programme on outcome measures in a population of chronic neck pain patients: Apilot study	Journal of Bodywork and Movement Therapies
S. M. van Niekerk; Q. A. Louw; S. Hillier	2012	The effectiveness of a chair intervention in the workplace to reduce musculoskeletal symptoms. A systematic review	Bmc Musculoskeletal Disorders
L. Bunketorp; M. Lindh; J. Carlsson; E. Stener-Victorin	2006	The effectiveness of a supervised physical training model tailored to the individual needs of patients with whiplash-associated disorders - A randomized controlled trial	Clinical Rehabilitation
M. Campo; J. R. Zadro; E. Pappas; M. Monticone; C. Secci; D. Scalzitti; J. L. Findley; P. L. Graham	2021	The effectiveness of biofeedback for improving pain, disability and work ability in adults with neck pain: A systematic review and meta-analysis	Musculoskeletal Science and Practice
K. L. Blunt; M. H. Rajwani; R. C. Guerriero	1997	The effectiveness of chiropractic management of fibromyalgia patients: a pilot study	Journal of Manipulative and Physiological Therapeutics
I. Lopez-de-Uralde-Villanueva; P. Candelas-Fernandez; B. de-Diego-Cano; O. Minguez-Calzada; T. del Corral	2018	The effectiveness of combining inspiratory muscle training with manual therapy and a therapeutic exercise program on maximum inspiratory pressure in adults with asthma: a randomized clinical trial	Clinical Rehabilitation
C. K. Brown; D. Southerst; P. Cote; H. M. Shearer; K. Randhawa; J. J. Wong; H. N. Yu; S. Varatharajan; D. Sutton; P. J. Stern; K. D'Angelo; S. Dion; J. Cox; R. Goldgrub; M. Stupar; L. J. Carroll; A. Taylor-Vaisey	2016	THE EFFECTIVENESS OF EXERCISE ON RECOVERY AND CLINICAL OUTCOMES IN PATIENTS WITH SOFT TISSUE INJURIES OF THE HIP, THIGH, OR KNEE: A SYSTEMATIC REVIEW BY THE ONTARIO PROTOCOL FOR TRAFFIC INJURY MANAGEMENT (OPTIMA) COLLABORATION	Journal of Manipulative and Physiological Therapeutics
A. C. da Silva; M. De Noronha; R. M. Liberatori-Junior; J. B. Aily; G. H. Gonçalves; C. Arrais-Lima; L. de Araújo Vieira; S. M. Mattiello	2020	The Effectiveness of Ischemic Compression Technique on Pain and Function in Individuals With Shoulder Pain: A Systematic Review	Journal of Manipulative and Physiological Therapeutics
M. Khan; R. R. Soomro; S. S. Ali	2014	The effectiveness of isometric exercises as compared to general exercises in the management of chronic non-specific neck pain	Pakistan Journal of Pharmaceutical Sciences
S. Ay; H. E. Konak; D. Evcik; S. Kibar	2017	The effectiveness of Kinesio Taping on pain and disability in cervical myofascial pain syndrome	Revista brasileira de reumatologia
D. A. Sutton; M. Nordin; P. Cote; K. Randhawa; H. N. Yu; J. J. Wong; P. Stern; S. Varatharajan; D. Southerst; H. M. Shearer; M. Stupar; C. Chung; R. Goldgrub; L. J. Carroll; A. Taylor-Vaisey	2016	The effectiveness of multimodal care for soft tissue injuries of the lower extremity: a systematic review by the ontario protocol for traffic injury management (optima) collaboration	Journal of Manipulative and Physiological Therapeutics
L. D. Rickards	2006	The effectiveness of non-invasive treatments for active myofascial trigger point pain: A systematic review of the literature	International Journal of Osteopathic Medicine
H. M. C. Lau; T. T. Wing Chiu; T. H. Lam	2011	The effectiveness of thoracic manipulation on patients with chronic mechanical neck pain - A randomized controlled trial	Manual Therapy
R. F. Walser; B. B. Meserve; T. R. Boucher	2009	The effectiveness of thoracic spine manipulation for the management of musculoskeletal conditions: A systematic review and meta-analysis of randomized clinical trials	Journal of Manual and Manipulative Therapy
M. M. Ahern; L. V. Dean; C. C. Stoddard; A. Agrawal; K. Kim; C. E. Cook; A. N. Garcia	2020	The Effectiveness of Virtual Reality in Patients With Spinal Pain: A Systematic Review and Meta-Analysis	Pain Practice
K. Holt; I. K. Niazi; I. Amjad; N. Kumari; U. Rashid; J. Duehr; M. S. Navid; M. Shafique; H. Haavik	2021	The Effects of 4 Weeks of Chiropractic Spinal Adjustments on Motor Function in People with Stroke: A Randomized Controlled Trial	Brain Sciences
K. Holt; I. K. Niazi; R. W. Nedergaard; J. Duehr; I. Amjad; M. Shafique; M. N. Anwar; H. Ndetan; K. S. Turker; H. Haayik	2019	The effects of a single session of chiropractic care on strength, cortical drive, and spinal excitability in stroke patients	Scientific Reports
T. L. Christiansen; I. K. Niazi; K. Holt; R. W. Nedergaard; J. Duehr; K. Allen; P. Marshall; K. S. Turker; J. Hartvigsen; H. Haavik	2018	The effects of a single session of spinal manipulation on strength and cortical drive in athletes	European Journal of Applied Physiology
I. M. Fiebert; K. E. Roach; P. Cho; L. Feigenbaum; T. Fong; A. Hamer	2004	The effects of antigravity unsupervised home cervical muscle strengthening protocol on cervical strength in healthy young adults	Journal of Back and Musculoskeletal Rehabilitation
S. Lee; J. Park; D. Lee	2013	The Effects of Cervical Stabilization Exercises on the Electromyographic Activity of Shoulder Stabilizers	Journal of Physical Therapy Science
S. Y. Choi; J. H. Choi	2016	The effects of cervical traction, cranial rhythmic impulse, and Mckenzie exercise on headache and cervical muscle stiffness in episodic tension-type headache patients	Journal of Physical Therapy Science
B. Buyukturan; S. Sas; C. Kararti; O. Buyukturan	2021	The effects of combined sternocleidomastoid muscle stretching and massage on pain, disability, endurance, kinesiophobia, and range of motion in individuals with chronic neck pain: A randomized, single-blind study	Musculoskeletal Science and Practice
P. Kashfi; N. Karimi; A. Peolsson; L. Rahnama	2019	The effects of deep neck muscle-specific training versus general exercises on deep neck muscle thickness, pain and disability in patients with chronic non-specific neck pain	BMC Musculoskeletal Disorders
O. Solakoglu; P. Yalcin; G. Dincer	2020	The effects of forward head posture on expiratory muscle strength in chronic neck pain patients: A cross-sectional study	Turkish Journal of Physical Medicine and Rehabilitation
M. N. Farooq; M. A. Mohseni-Bandpei; S. A. Gilani; M. Ashfaq; Q. Mahmood	2018	The effects of neck mobilization in patients with chronic neck pain: A randomized controlled trial	Journal of Bodywork and Movement Therapies
Å. Dedering; A. Peolsson; J. A. Cleland; M. Halvorsen; M. A. Svensson; M. Kierkegaard	2018	The Effects of Neck-Specific Training Versus Prescribed Physical Activity on Pain and Disability in Patients With Cervical Radiculopathy	Archives of physical medicine and rehabilitation
D.-G. Kim; S. H. Chung; H. B. Jung	2017	The effects of neural mobilization on cervical radiculopathy patients' pain, disability, ROM, and deep flexor endurance	Journal of back and musculoskeletal rehabilitation
R. Andias; M. Neto; A. G. Silva	2018	The effects of pain neuroscience education and exercise on pain, muscle endurance, catastrophizing and anxiety in adolescents with chronic idiopathic neck pain: a school-based pilot, randomized and controlled study	Physiotherapy Theory and Practice
H. Haavik Taylor; B. Murphy	2010	The effects of spinal manipulation on central integration of dual somatosensory input observed after motor training: a crossover study	Journal of manipulative and physiological therapeutics
H. H. Taylor; B. Murphy	2010	The Effects of Spinal Manipulation on Central Integration of Dual Somatosensory Input Observed After Motor Training: A Crossover Study	Journal of Manipulative and Physiological Therapeutics
Y. Seo; J. Lee; D. Han	2015	The effects of spinal mobilization with arm movements on shoulder muscle strengthening	Journal of Physical Therapy Science
M.-H. Lee; S.-H. Jang	2019	The effects of the neck stabilization exercise on the muscle activity of trunk respiratory muscles and maximum voluntary ventilation of chronic stroke patients	Journal of back and musculoskeletal rehabilitation
K. Mylonas; P. Angelopoulos; E. Billis; E. Tsepis; M. Tsekoura; K. Fousekis	2021	The effects of therapeutic exercise in improving forward head posture and functionality in patients with neck pain a literature update	Archives of Hellenic Medicine
K. Y. Xue; H. Liu; Q. M. Shi; X. Z. Wang; Y. Q. He; J. Cui; J. Fu	2021	The efficacy and safety of fire needle for cervical spondylotic radiculopathy A protocol for systematic review and meta-analysis	Medicine
M. Meeus; J. Nijs; V. Hamers; K. Ickmans; J. Van Oosterwijck	2012	The Efficacy of Patient Education in Whiplash Associated Disorders: A Systematic Review	Pain Physician
A. Ali; S. Shakil-ur-Rehman; F. Sibtain	2014	The efficacy of Sustained Natural Apophyseal Glides with and without Isometric Exercise Training in Non-specific Neck Pain	Pakistan Journal of Medical Sciences
B. B. Wu; H. Y. Yuan; D. Y. Geng; L. Zhang; C. Zhang	2020	The Impact of a Stabilization Exercise on Neck Pain: A Systematic Review and Meta-analysis	Journal of Neurological Surgery Part a-Central European Neurosurgery
M. Pereira; T. Comans; G. Sjøgaard; L. Straker; M. Melloh; S. O’leary; X. Chen; V. Johnston	2019	The impact of workplace ergonomics and neck-specific exercise versus ergonomics and health promotion interventions on office worker productivity: A cluster-randomized trial	Scandinavian Journal of Work, Environment and Health
M. Decker; K. A. Gomas; S. J. Narvy; C. T. Vangsness	2016	The influence of a dynamic elastic garment on musculoskeletal and respiratory wellness in computer users	International Journal of Occupational Safety and Ergonomics
B. K. Ischebeck; J. de Vries; J. P. van Wingerden; G. J. Kleinrensink; M. A. Frens; J. N. van der Geest	2018	The influence of cervical movement on eye stabilization reflexes: a randomized trial	Experimental Brain Research
W. J. Hanney; M. J. Kolber; J. Schack-Dugre; R. Negrete; P. Pabian	2010	The Influence of Education and Exercise on Neck Pain	American Journal of Lifestyle Medicine
M. Zronek; H. Sanker; J. Newcomb; M. Donaldson	2016	The influence of home exercise programs for patients with non-specific or specific neck pain: a systematic review of the literature	Journal of Manual and Manipulative Therapy
J. Baker; J. F. Dominguez; M. Perdomo	2018	The International Classification of Functioning, Disability, and Health Model Guides Individualized Care for a Patient with Cancer: A Case Report	Rehabilitation Oncology
T. Juul; H. Langberg; F. Enoch; K. Sogaard	2013	The intra- and inter-rater reliability of five clinical muscle performance tests in patients with and without neck pain	BMC musculoskeletal disorders
M. Monticone; R. Iovine; G. de Sena; G. Rovere; D. Uliano; G. Arioli; D. Bonaiuti; G. Brugnoni; G. Ceravolo; C. Cerri; E. Dalla Toffola; P. Fiore; C. Foti; P. Italian Society of; M. Rehabilitation	2013	The Italian Society of Physical and Rehabilitation Medicine (SIMFER) recommendations for neck pain	Giornale italiano di medicina del lavoro ed ergonomia
E. Skillgate; T. Bohman; L. W. Holm; E. Vingård; L. Alfredsson	2010	The long-term effects of naprapathic manual therapy on back and neck pain - Results from a pragmatic randomized controlled trial	BMC Musculoskeletal Disorders
A. I. Cuesta-Vargas; M. White; M. Gonzalez-Sanchez; R. Kuisma	2015	The optimal frequency of aquatic physiotherapy for individuals with chronic musculoskeletal pain: a randomised controlled trial	Disability and Rehabilitation
D. R. Murphy	1996	The passive active care continuum: A model for the treatment of spine-related disorders	Jnms-Journal of the Neuromusculoskeletal System
K. K. Horn; S. Jennings; G. Richardson; D. van Vliet; C. Hefford; J. H. Abbott	2012	The Patient-Specific Functional Scale: Psychometrics, Clinimetrics, and Application as a Clinical Outcome Measure	Journal of Orthopaedic & Sports Physical Therapy
C. Holmberg; J. Rappenecker; J. J. Karner; C. M. Witt	2014	The perspectives of older women with chronic neck pain on perceived effects of qigong and exercise therapy on aging	Clinical Interventions in Aging
L. L. Andersen	2012	The placebo effect revisited - author response	Scandinavian Journal of Work, Environment and Health
U. Pfeil; U. Hain; W. Siebert	1997	The pre-operative evaluation and education program (PEP) in the treatment of chronic back pain	Orthopade
S. Park; H. J. Kim; B. G. Ko; J. W. Chung; S. H. Kim; S. H. Park; M. H. Lee; J. S. Yeom	2016	The prevalence and impact of sarcopenia on degenerative lumbar spinal stenosis	Bone & Joint Journal
D. P. Thompson; S. R. Woby	2018	The processes underpinning reductions in disability among people with chronic neck pain. A preliminary comparison between two distinct types of physiotherapy intervention	Disability and rehabilitation
C. Cook; K. Learman; C. Showalter; B. O'Halloran	2015	The relationship between chief complaint and comparable sign in patients with spinal pain: An exploratory study	Manual Therapy
J. Treleaven; G. Jull; N. LowChoy	2006	The relationship of cervical joint position error to balance and eye movement disturbances in persistent whiplash	Manual therapy
N. Apostolopoulos; G. S. Metsios; A. D. Flouris; Y. Koutedakis; M. A. Wyon	2015	The relevance of stretch intensity and position - a systematic review	Frontiers in Psychology
M. C. Meyers Jr; C. M. Laurent	2010	The rodeo athlete: Injuries-Part II	Sports Medicine
K. Cheever; J. McDevitt; J. Phillips; K. Kawata	2021	The Role of Cervical Symptoms in Post-concussion Management: A Systematic Review	Sports Medicine
K. C. Lee; T. T. Chiu; T. H. Lam	2007	The role of fear-avoidance beliefs in patients with neck pain: relationships with current and future disability and work capacity	Clinical Rehabilitation
A. A. Diab	2012	The role of forward head correction in management of adolescent idiopathic scoliotic patients: a randomized controlled trial	Clinical Rehabilitation
V. Rajalaxmi; M. Manickam; M. Srilakshmi; J. Arunselvi; R. Jayabarathi; P. Anupreethi; K. Sujatha	2020	The role of multistep core stability exercise with and without conventional neck exercises in the treatment of chronic non-specific neck pain a randomized controlled trial	Biomedicine
B. Rittig-Rasmussen; H. Kasch; A. Fuglsang-Frederiksen; P. Svensson; T. S. Jensen	2014	The role of neuroplasticity in experimental neck pain: A study of potential mechanisms impeding clinical outcomes of training	Manual Therapy
J. A. Kay; C. R. Carlson	1992	The role of stretch-based relaxation in the treatment of chronic neck tension	Behavior Therapy
G. Van Der Velde; M. Van Tulder; P. Côté; S. Hogg-Johnson; P. Aker; J. D. Cassidy; E. Carragee; L. Carroll; J. Guzman; S. Haldeman; L. Holm; E. Hurwitz; M. Nordin; P. Peloso	2007	The sensitivity of review results to methods used to appraise and incorporate trial quality into data synthesis	Spine
Z. A. Rasti; A. Shamsoddini	2019	The Short-Term and Long-Term Effects of Kinesio Taping on Pain, Range of Motion and Disability of Neck in Patients with Myofascial Pain Syndrome: A Randomized Clinical Trial	Trauma Monthly
L. Yang; Z. J. Lei; J. L. Jiang; L. M. Zhang; C. Q. He	2014	The therapeutic effect of neurac training on patients with cervical radiculopathy: A randomized control trial	Journal of Sichuan University (Medical Science Edition)
A. E. Bussières; G. Stewart; F. Al-Zoubi; P. Decina; M. Descarreaux; J. Hayden; B. Hendrickson; C. Hincapié; I. Pagé; S. Passmore; J. Srbely; M. Stupar; J. Weisberg; J. Ornelas	2016	The Treatment of Neck Pain–Associated Disorders and Whiplash-Associated Disorders: A Clinical Practice Guideline	Journal of Manipulative and Physiological Therapeutics
A. Tamayo	2009	The use of a clinical prediction rule for diagnosis and treatment based classification system for the treatment of cervical radiculopathy patient: A case report	Orthop Phys Ther Pract
R. J. Boyd; K. N. Petrosky; R. S. Van Zant	2019	The use of electrical dry needling and cervical joint mobilizations to treat cervicogenic headaches: A case report	Orthop Phys Ther Pract
K. Strohacker; D. Fazzino; W. L. Breslin; X. Xu	2015	The use of periodization in exercise prescriptions for inactive adults: A systematic review	Preventive Medicine Reports
S. Milanese	2011	The use of RCT's in manual therapy - Are we trying to fit a round peg into a square hole?	Manual Therapy
S. J. van der Geer; H. Reintsema; J. I. Kamstra; J. L. N. Roodenburg; P. U. Dijkstra	2020	The use of stretching devices for treatment of trismus in head and neck cancer patients	Supportive Care in Cancer
O. Nacajauskaite; M. Endziniene; K. Jureniene; H. Schrader	2006	The validity of post-concussion syndrome in children: A controlled historical cohort study	Brain and Development
M. Rinne; S. Garam; J. Hakkinen Ylinene; K. Kukkonen-Harjula; R. Nikander	2016	Therapeutic exercise training to reduce chronic headache in working, women: Design of a randomized controlled trial	Physical Therapy
C. Fernández-De-Las-Peñas; M. L. Cuadrado	2014	Therapeutic options for cervicogenic headache	Expert Review of Neurotherapeutics
H.-J. Shin; S.-H. Kim; S.-C. Hahm; H.-Y. Cho	2020	Thermotherapy Plus Neck Stabilization Exercise for Chronic Nonspecific Neck Pain in Elderly	International Journal of Environmental Research and Public Health
N. R. Heneghan; R. Smith; I. Tyros; D. Falla; A. Rushton	2018	Thoracic dysfunction in whiplash associated disorders: A systematic review	Plos One
P. Sathirapanya; S. Setthawatcharawanich; K. Limapichat; K. Phabphal	2013	Thunderclap headache as a presentation of spontaneous spinal epidural hematoma with spontaneous recovery	Journal of Spinal Cord Medicine
M. K. Zebis; C. H. Andersen; E. Sundstrup; M. T. Pedersen; G. Sjøgaard; L. L. Andersen	2014	Time-Wise Change in Neck Pain in Response to Rehabilitation with Specific Resistance Training	PLoS ONE
H. A. Ojha; N. J. Wyrsta; T. E. Davenport; W. E. Egan; A. C. Gellhorn	2016	Timing of physical therapy initiation for nonsurgical management of musculoskeletal disorders and effects on patient outcomes: A systematic review	Journal of Orthopaedic and Sports Physical Therapy
V. Rajalaxmi; A. Jasim; S. Sudhakar; G. Mohan Kumar	2018	To Analyse the Effectiveness of Yoga, Pilates and Tai Chi Exercise for Chronic Mechanical Neck Pain- A Randomized Controlled Trial	Biomedicine
K. Olynick; P. Foran	2021	To stand or not to stand? Implications of prolonged standing for perioperative nurses: A discussion paper	Journal of Perioperative Nursing
B. Yana; M. Koch; A. Kalita; A. Dutta	2021	To Study the Effects of Deep Neck Flexor Strengthening Exercises and Mckenzie Neck Exercises on Smart Phone Users Suffering From Neck Pain: A Comparative Study	International Journal of Life Science and Pharma Research
L. L. Andersen; P. K. Nielsen; K. Sogaard; C. H. Andersen; J. Skotte; G. Sjogaard	2008	Torque-EMG-velocity relationship in female workers with chronic neck muscle pain	Journal of biomechanics
C. Findlay; S. Ayis; A. K. Demetriades	2018	Total disc replacement versus anterior cervical discectomy and fusion	Bone and Joint Journal
A. Harvie; A. Steel; J. Wardle	2019	Traditional Chinese Medicine Self-Care and Lifestyle Medicine Outside of Asia: A Systematic Literature Review	Journal of Alternative and Complementary Medicine
M. Saadat; R. Salehi; H. Negahban; M. J. Shaterzadeh; M. Mehravar; M. Hessam	2019	Traditional physical therapy exercises combined with sensorimotor training: The effects on clinical outcomes for chronic neck pain in a double-blind, randomized controlled trial	Journal of Bodywork and Movement Therapies
K. Beinert; M. Sofsky; J. Trojan	2019	Train the brain! Immediate sensorimotor effects of mentally-performed flexor exercises in patients with neck pain A pilot study	European Journal of Physical and Rehabilitation Medicine
M. Kramer; K. Hohl; U. Bockholt; F. Schneider; C. Dehner	2013	Training effects of combined resistance and proprioceptive neck muscle exercising	Journal of Back and Musculoskeletal Rehabilitation
S. O'Leary; G. Jull; M. Kim; S. Uthaikhup; B. Vicenzino	2012	Training Mode–Dependent Changes in Motor Performance in Neck Pain	Archives of Physical Medicine & Rehabilitation
D. Falla; G. Jull; P. Hodges	2008	Training the cervical muscles with prescribed motor tasks does not change muscle activation during a functional activity	Manual Therapy
R. Sovelius; J. Oksa; H. Rintala; H. Huhtala; J. Ylinen; S. Siitonen	2006	Trampoline exercise vs. strength training to reduce neck strain in fighter pilots	Aviation, space, and environmental medicine
E. Inguaggiato; N. Bolognini; S. Fiori; G. Cioni	2019	Transcranial direct current stimulation (tDCS) in unilateral cerebral palsy: A pilot study of motor effect	Neural Plasticity
M. E. Mendonca; M. Simis; L. C. Grecco; L. R. Battistella; A. F. Baptista; F. Fregni	2016	Transcranial direct current stimulation combined with aerobic exercise to optimize analgesic responses in fibromyalgia: A randomized placebo-controlled clinical trial	Frontiers in Human Neuroscience
F. de Vocht; E. Batistatou; A. Mölter; H. Kromhout; K. Schaap; M. van Tongeren; S. Crozier; P. Gowland; S. Keevil	2015	Transient health symptoms of MRI staff working with 1.5 and 3.0 Tesla scanners in the UK	European Radiology
A. H. K. Cheung; L. F. Li; V. C. So; M. K. M. Leung; W. M. Lui	2015	Transient monoplegia and paraesthesia after an epidural blood patch for a spinal cerebrospinal fluid leak	Journal of Clinical Neuroscience
A. N. Gam; S. Warming; L. H. Larsen; B. Jensen; O. Hoeydalsmo; I. Allon; B. Andersen; N. E. Goetzsche; M. Petersen; B. Mathiesen	1998	Treatment of myofascial trigger-points with ultrasound combined with massage and exercise - a randomised controlled trial	Pain
S. W. Forbush; T. Cox; E. Wilson	2011	Treatment of patients with degenerative cervical radiculopathy using a multimodal conservative approach in a geriatric population: A case series	Journal of Orthopaedic and Sports Physical Therapy
F. Kandziora; R. Pflugmacher; M. Scholz; K. Schnake; M. Putzier; C. Khodadadyan-Klostermann; N. P. Haas	2005	Treatment of traumatic cervical spine instability with interbody fusion cages: A prospective controlled study with a 2-year follow-up	Injury
A. Conlin; S. Bhogal; K. Sequeira; R. Teasell	2005	Treatment of whiplash-associated disorders - Part I: Noninvasive interventions	Pain Research and Management
A. Wänman; S. Marklund	2020	Treatment outcome of supervised exercise, home exercise and bite splint therapy, respectively, in patients with symptomatic disc displacement with reduction	Journal of oral rehabilitation
M. J. Marmura	2018	Triggers, Protectors, and Predictors in Episodic Migraine	Current Pain and Headache Reports
R. Evans; G. Bronfort; B. Nelson; C. H. Goldsmith	2002	Two-Year Follow-up of a Randomized Clinical Trial of Spinal Manipulation and Two Types of Exercise for Patients with Chronic Neck Pain	Spine
J. D. Jia; J. L. Hou; Y. K. Yin; D. M. Tan; D. Xu; J. Q. Niu; X. Q. Zhou; Y. M. Wang; L. M. Zhu; C. W. Chen; Y. W. He; H. Ren; M. B. Wan; S. M. Wu; Q. H. Wang; L. Wei; W. Bao; Y. Dong; A. Trylesinski	2014	Two-year results of a randomized, phase III comparative trial of telbivudine versus lamivudine in Chinese patients	Hepatology International
D. Falla	2004	Unravelling the complexity of muscle impairment in chronic neck pain	Manual Therapy
J. R. Dunning; R. Butts; F. Mourad; I. Young; C. Fernandez-de-las Peñas; M. Hagins; T. Stanislawski; J. Donley; D. Buck; T. R. Hooks; J. A. Cleland	2016	Upper cervical and upper thoracic manipulation versus mobilization and exercise in patients with cervicogenic headache	BMC Musculoskeletal Disorders
H. Shanthhanna; S. P. Cohen; S. Narouze	2021	Upper limb weakness and importance of immediate pain relief after cervical epidural steroid injections: More questions than answers?	Regional Anesthesia and Pain Medicine
J. CHO; E. LEE; S. LEE	2017	Upper-thoracic-spine-mobilization-and-mobility-exercise-versus-upper-cervical-spine-mobilization-and-stabilization-exercise-in-individuals-with-forward-head-posture	BMC MD
J. Cho; E. Lee; S. Lee	2017	Upper thoracic spine mobilization and mobility exercise versus upper cervical spine mobilization and stabilization exercise in individuals with forward head posture	BMC Musculoskeletal Disorders
M. Radpasand	2011	Use of a multimodal conservative management protocol for the treatment of a patient with cervical radiculopathy	Journal of Chiropractic Medicine
J. Herzog	1999	Use of cervical spine manipulation under anesthesia for management of cervical disk herniation, cervical radiculopathy, and associated cervicogenic headache syndrome	Journal of Manipulative and Physiological Therapeutics
J. S. Petrofsky; M. Laymon; F. Alshammari; I. A. Khowailed; H. Lee	2017	Use of low level of continuous heat and Ibuprofen as an adjunct to physical therapy improves pain relief, range of motion and the compliance for home exercise in patients with nonspecific neck pain: A randomized controlled trial	Journal of Back and Musculoskeletal Rehabilitation
R. Salvatori; R. H. Rowe; R. Osborne; J. M. Beneciuk	2014	Use of Thoracic Spine Thrust Manipulation for Neck Pain and Headache in a Patient Following Multiple-Level Anterior Cervical Discectomy and Fusion: A Case Report	Journal of Orthopaedic & Sports Physical Therapy
H. H. Chiu; L. I. Tsao; C. Y. Liu; Y. Y. Lu; W. M. Shih; P. H. Wang	2021	Using a short questionnaire of the perimenopausal fatigue scale to evaluate perimenopausal women prone to fatigue syndrome	Taiwanese Journal of Obstetrics and Gynecology
N. Goudy; L. McLean	2006	Using myoelectric signal parameters to distinguish between computer workers with and without trapezius myalgia	European Journal of Applied Physiology
M. Savino; M. Miniati; G. Messina; G. Broggi	2007	Vagus nerve stimulation for treatment resistant depression: Current status and future research directions	International Journal of Psychiatry in Clinical Practice
E. Aartun; J. Hartvigsen; L. Hestbaek	2016	Validity of commonly used clinical tests to diagnose and screen for spinal pain in adolescents: a school-based cohort study in 1300 danes aged 11-15 years	Journal of Manipulative and Physiological Therapeutics
J. L. Hoving; E. F. O'Leary; K. R. Niere; S. Green; R. Buchbinder	2003	Validity of the neck disability index, Northwick Park neck pain questionnaire, and problem elicitation technique for measuring disability associated with whiplash-associated disorders	Pain
K. Reisterer Groth; L. Finnie; S. Z. George	2010	Varying responses to similar physical therapy interventions for cervical radiculopathy: A case series	Orthop Phys Ther Pract
J. R. Zadro; D. Shirley; M. Simic; S. J. Mousavi; D. Ceprnja; K. Maka; J. Sung; P. Ferreira	2019	Video-Game-Based Exercises for Older People With Chronic Low Back Pain: A Randomized Controlledtable Trial (GAMEBACK)	Physical Therapy
K. Beinert; K. Deutsch; S. Loscher; M. Diers	2021	Watching Your Neck: The Influence of Real-Time Visual Feedback on Cervical Joint Position Sense in Chronic Neck Pain	Motor Control
R. A. B. Oostendorp; J. W. H. Elvers; E. V. Trijffel	2019	We are missing more. An international measurable model of clinical reasoning using quality indicators and routinely collected data	Journal of Manual and Manipulative Therapy
J. Smith; P. S. Bolton	2013	What Are the Clinical Criteria Justifying Spinal Manipulative Therapy for Neck Pain? A Systematic Review of Randomized Controlled Trials	Pain Medicine
N. R. Heneghan; G. Baker; K. Thomas; D. Falla; A. Rushton	2018	What is the effect of prolonged sitting and physical activity on thoracic spine mobility? An observational study of young adults in a UK university setting	Bmj Open
A. M. Zacharakis; L. M. Zanelli; H. R. Watkins; L. V. O'Brien; E. J. Wolfendale; G. H. White; M. Ransom	2020	What is the Evidence for the Effectiveness of Scapulothoracic Strengthening Exercises in Individuals with Neck Pain? A Systematic Review	Internet Journal of Allied Health Sciences and Practice
C. Horn	1997	Whiplash part II: Clinical presentation, approaches to management and prevention	Journal of Manual and Manipulative Therapy
J. N. Cote; I. Patenaude; N. St-Onge; J. Fung	2009	Whiplash-associated disorders affect postural reactions to antero-posterior support surface translations during sitting	Gait & Posture
E. Schonstein; D. T. Kenny; J. Keating; B. W. Koes	2003	Work conditioning, work hardening and functional restoration for workers with back and neck pain	Cochrane database of systematic reviews (Online)
I. Khansa; L. Khansa; T. S. Westvik; J. Ahmad; F. Lista; J. E. Janis	2018	Work-Related Musculoskeletal Injuries in Plastic Surgeons in the United States, Canada, and Norway	Plastic and Reconstructive Surgery
G. Blasche; M. Pfeffer; H. Thaler; E. Gollner	2013	Work-site health promotion of frequent computer users: Comparing selected interventions	Work-a Journal of Prevention Assessment & Rehabilitation
B. D. Lowe; R. B. Dick	2014	Workplace Exercise for Control of Occupational Neck/Shoulder Disorders	Environmental Health Insights
J. Z. R. Ting; X. Chen; V. Johnston	2019	Workplace-based exercise intervention improves work ability in office workers: A cluster randomised controlled trial	International Journal of Environmental Research and Public Health
X. Q. Chen; B. K. Coombes; G. Sjogaard; D. Jun; S. O'Leary; V. Johnston	2018	Workplace-Based Interventions for Neck Pain in Office Workers: Systematic Review and Meta-Analysis	Physical Therapy
M. Hoosain; S. de Klerk; M. Burger	2018	Workplace-Based Rehabilitation of Upper Limb Conditions	Journal of occupational rehabilitation
I. Lundblad; J. Elert; B. Gerdle	1998	Worsening of neck and shoulder complaints in humans are correlated with frequency parameters of electromyogram recorded 1-year earlier	European journal of applied physiology and occupational physiology
A. Michalsen; H. Traitteur; R. Ludtke; S. Brunnhuber; L. Meier; M. Jeitler; A. Bussing; C. Kessler	2012	Yoga for Chronic Neck Pain	Journal of Pain
R. Sutar; S. Yadav; G. Desai	2016	Yoga intervention and functional pain syndromes: a selective review	International Review of Psychiatry
