# Supplementary material for: The effects of exercise on neuromuscular function in people with chronic neck pain: A systematic review and meta-analysis
Source: PLoS One. 2024 Dec 19;19(12):e0315817. doi: 10.1371/journal.pone.0315817 (PMC11658605; doi:10.1371/journal.pone.0315817)
Supplement: S7 File — (XLSX) [file pone.0315817.s007.xlsx]

## Sheet: Foglio1
	EMG - AMPLITUDE: sternocleidomastoid muscle activity, experimental vs control
				Experimental			Control
	Study	Training	Mean	SD	Total subjects	Mean	SD	Total subjects
	Beer 2012	Postural exercises	30.6	21.2	10	59.2	36.1	10
	Borisut 2013	CCFT + Strength training	2.37	1.03	25	8.59	8.15	25
	Borisut 2013	CCFT + Strength training	1.42	0.39	25	8.59	8.15	25
	Borisut 2013	Strength training	2.19	0.93	SZ	8.59	8.15	25
	Falla 2013	Phase 1_ CCFT /Phase 2: Strength training	18.2	10.2	23	26.3	17.3	23
	Ghaderi 2017	CCFT	32.9	4	20	64.5	4.8	20
	Mehri 2020	Strength training	35.3	4.12	16	44.3	8.24	16
	Yan 2022	Suspension exercises for neck	22.16	5.52	15	37.56	7.53	15
